# Supplementary material for: Single-Cell Sequencing Reveals γδT Cell Heterogeneity Under Distinct Microsatellite Statuses as a Potential Biomarker for Immunotherapy and Prognosis in Colorectal Cancer
Source: Genes (Basel). 2026 Mar 29;17(4):387. doi: 10.3390/genes17040387 (PMC13116210; doi:10.3390/genes17040387)
Supplement: Supplementary file 1 [file genes-17-00387-s001.zip]

Archive with 3 entries (3 files):
- Supplementary Table S1.xlsx
- Supplementary Table S2.csv
- Supplementay Figure.pdf
