# Supplementary material for: Single-Cell Sequencing Reveals γδT Cell Heterogeneity Under Distinct Microsatellite Statuses as a Potential Biomarker for Immunotherapy and Prognosis in Colorectal Cancer
Source: Genes (Basel). 2026 Mar 29;17(4):387. doi: 10.3390/genes17040387 (PMC13116210; doi:10.3390/genes17040387)
Supplement: Supplementary file 1 [file genes-17-00387-s001.zip › Supplementary Table S1.xlsx]

## Sheet: A. Cohort overview
PatientBarcode	SpecimenType	PatientBarcode_SpecimenType	Sex	Age	MMR-IHC	MMRStatus	MLH1Status	MMRMLH1Tumor	HistologicTypeSimple	Tissue Site Raw	Tissue Site	Histologic Grade Raw	Histologic Grade	Tumor Stage Raw (on resection specimen path report)	Tumor Stage	Node Status	SurvivalStatus	Time to Death (days)
C103	T	C103_T	M	45	MSS	MMRp	MLH1NoMeth	MSS	Adenocarcinoma	LEFT colon (sigmoid colon)	left	Low-grade (well differentiated to moderately differentiated)	low	pT2	2	Nneg	Alive	NA
C104	T	C104_T	M	81	MSS	MMRp	MLH1NoMeth	MSS	Adenocarcinoma	RIGHT colon (transverse)	right	Low-grade (well differentiated to moderately differentiated)	low	pT3	3	Nneg	Alive	NA
C105	T	C105_T	M	71	MSS	MMRp	MLH1NoMeth	MSS	Adenocarcinoma	RIGHT colon (ascending colon)	right	Low Grade (Well differentiated or Moderately differentiated)	low	pT4a	4	Npos	Alive	NA
C106	T	C106_T	M	67	MLH1 and PMS2 deficient	MMRd	MLH1Meth	MSI_MLH1Meth	Adenocarcinoma;Mucinous	RIGHT colon (cecum)	right	Low Grade (Well differentiated or Moderately differentiated)	low	pT4a	4	Nneg	Alive	NA
C107	T	C107_T	M	62	MSS	MMRp	MLH1NoMeth	MSS	Adenocarcinoma	RIGHT colon (transverse)	right	Low Grade (Moderately differentiated)	low	pT3	3	Npos	Alive	NA
C109	T	C109_T	F	60	MLH1 and PMS2 deficient	MMRd	MLH1Meth	MSI_MLH1Meth	Adenocarcinoma	RIGHT colon (ascending colon)	right	Low Grade	low	pT3	3	Nneg	Alive	NA
C110	T	C110_T	M	59	MLH1 and PMS2 deficient	MMRd	MLH1Meth	MSI_MLH1Meth	Adenocarcinoma;Medullary (with solid growth pattern)	RIGHT colon (hepatic flexure)	right	High Grade (Poorly differentiated or Undifferentiated), medullary features	high	pT3	3	Npos	Alive	NA
C111	T	C111_T	F	62	MLH1 and PMS2 deficient	MMRd	MLH1Meth	MSI_MLH1Meth	Adenocarcinoma	RIGHT colon (hepatic flexure to cecum)	right	Low Grade	low	pT3	3	Nneg	Alive	NA
C112	T	C112_T	M	50	MSS	MMRp	MLH1NoMeth	MSS	Adenocarcinoma	RIGHT colon (cecum)	right	Low Grade	low	pT3	3	Nneg	Alive	NA
C113	T	C113_T	M	52	MSS	MMRp	MLH1NoMeth	MSS	Adenocarcinoma	RIGHT colon	right	Low Grade (Moderately differentiated).	low	pT2	2	Npos	Alive	NA
C114	T	C114_T	M	76	MLH1 and PMS2 deficient	MMRd	MLH1Meth	MSI_MLH1Meth	Adenocarcinoma	RIGHT colon (transverse)	right	Low Grade (Moderately differentiated), focally mucin producing	low	pT3	3	Npos	Alive	NA
C115	T	C115_T	M	72	MLH1 and PMS2 deficient	MMRd	MLH1NoMeth	MSI_MLH1NoMeth	Adenocarcinoma	RIGHT colon (Ascending colon)	right	Low Grade (Well differentiated or Moderately differentiated)	low	pT3	3	Nneg	Alive	NA
C116	T	C116_T	M	72	Isolated PMS2 deficiency; confirmed germline PMS2 variant	MMRd	MLH1NoMeth	MSI_MLH1NoMeth	Adenocarcinoma	RIGHT colon (Ascending colon)	right	Low grade	low	pT3	3	Nneg	Alive	NA
C118	T	C118_T	M	77	MLH1 and PMS2 deficient	MMRd	MLH1Meth	MSI_MLH1Meth	Adenocarcinoma	RIGHT colon (Cecum/Ascending Colon)	right	Low Grade (Moderately differentiated)	low	pT2	2	Nneg	Dead	104
C119	T	C119_T	M	48	Intact nuclear staining of MLH1, MSH2, MSH6 and PMS2. MSI-H by PCR-MSI testing.	MMRd	MLH1NoMeth	MSI_MLH1NoMeth	Adenocarcinoma	RIGHT colon (Cecum/Ascending Colon)	right	High Grade (with mucinous and signet ring cell features)	high	pT3	3	Npos	Alive	NA
C122	T	C122_T	F	82	MLH1 and PMS2 deficient	MMRd	MLH1Meth	MSI_MLH1Meth	Adenocarcinoma	RIGHT colon (Cecum/ascending colon)	right	Low Grade (Moderately differentiated)	low	pT3	3	Nneg	Dead	348
C123	T	C123_T	M	58	MLH1 and PMS2 deficient	MMRd	MLH1Meth	MSI_MLH1Meth	Adenocarcinoma	RIGHT colon (Ascending colon)	right	Low Grade (Moderately differentiated)	low	pT3	3	Nneg	Alive	NA
C124	T	C124_T	F	81	MSS	MMRp	MLH1NoMeth	MSS	Adenocarcinoma	LEFT colon (rectosigmoid)	left	High Grade (poorly diff with signet ring cell features)	high	pT4b	4	Npos	Alive	NA
C125	T	C125_T	M	49	MSS	MMRp	MLH1NoMeth	MSS	Adenocarcinoma	LEFT colon (Sigmoid colon)	left	Low-grade (well differentiated to moderately differentiated)	low	pT3	3	Npos	Alive	NA
C126	T	C126_T	F	81	MSS	MMRp	MLH1NoMeth	MSS	Adenocarcinoma;Mucinous	RIGHT colon (cecum)	right	Low Grade (Moderately differentiated) and mucinous	low	pT4a	4	Nneg	Alive	NA
C129	T	C129_T	F	35	MSS	MMRp	MLH1NoMeth	MSS	Adenocarcinoma	LEFT colon	left	Grade 2 (Moderately differentiated. 50-95% gland formation).	low	pT3	3	Nneg	Alive	NA
C130	TA	C130_TA	F	89	MLH1 and PMS2 deficient	MMRd	MLH1Meth	MSI_MLH1Meth	Adenocarcinoma;Mucinous	RIGHT colon (Cecum; Ileocecal valve)	right	G2: Moderately differentiated	low	pT4a	4	Npos	Alive	NA
C130	TB	C130_TB	F	89	MLH1 and PMS2 deficient	MMRd	MLH1Meth	MSI_MLH1Meth	Adenocarcinoma;Mucinous	RIGHT colon (Cecum; Ileocecal valve)	right	G2: Moderately differentiated	low	pT4a	4	Npos	Alive	NA
C132	T	C132_T	M	42	MLH1 and PMS2 deficient	MMRd	MLH1NoMeth	MSI_MLH1NoMeth	Adenocarcinoma	LEFT colon	left	Grade 3 (Poorly differentiated. < 50% gland formation)	high	pT4a	4	Nneg	Alive	NA
C133	T	C133_T	F	73	MSS	MMRp	MLH1NoMeth	MSS	Adenocarcinoma;Mucinous	RIGHT colon	right	Moderately differentiated	low	pT4a	4	Nneg	Alive	NA
C134	T	C134_T	M	58	MSS	MMRp	MLH1NoMeth	MSS	Adenocarcinoma	LEFT (Sigmoid)	left	Moderately differentiated	low	pT4a	4	Npos	Alive	NA
C135	T	C135_T	M	90	MSS	MMRp	MLH1NoMeth	MSS	Adenocarcinoma	RIGHT (CECUM)	right	Grade 2 (Moderately differentiated. 50-95% gland formation).	low	pT1	1	Nneg	Alive	NA
C136	T	C136_T	M	60	MSS	MMRp	MLH1NoMeth	MSS	Adenocarcinoma	LEFT (Rectosigmoid)	left	G2: Moderately differentiated	low	pT3	3	Nneg	Alive	NA
C137	T	C137_T	F	56	Isolated PMS2 deficiency	MMRd	MLH1NoMeth	MSI_MLH1NoMeth	Adenocarcinoma	RIGHT (ascending)	right	Grade 3 (Poorly differentiated. < 50% gland formation).	high	pT3	3	Npos	Alive	NA
C138	T	C138_T	M	60	MSH2 and MSH6 deficient	MMRd	MLH1NoMeth	MSI_MLH1NoMeth	Adenocarcinoma;Mucinous	RIGHT colon (transverse)	right	G2 Moderately differentiated	low	pT3	3	Nneg	Alive	NA
C139	T	C139_T	F	61	MSI	MMRd	MLH1Meth	MSI_MLH1Meth	Adenocarcinoma	RIGHT colon	right	Grade 2 (Moderately differentiated. 50-95% gland formation).	low	pT4a	4	Nneg	Alive	NA
C140	T	C140_T	M	35	MSS	MMRp	MLH1NoMeth	MSS	Adenocarcinoma	LEFT (sigmoid)	left	Grade 1 (Well differentiated. > 95% gland formation).	low	pT1	1	Npos	Alive	NA
C142	T	C142_T	F	51	MSH2 and MSH6 deficient	MMRd	MLH1NoMeth	MSI_MLH1NoMeth	Adenocarcinoma	RIGHT (hepatic flexure)	right	Grade 1 (Well differentiated. > 95% gland formation)	low	pT3	3	Npos	Alive	NA
C143	T	C143_T	F	55	MSH2 and MSH6 deficient	MMRd	MLH1NoMeth	MSI_MLH1NoMeth	Adenocarcinoma	RIGHT (cecum)	right	Grade 2 (Moderately differentiated. 50-95% gland formation).	low	pT3	3	Nneg	Alive	NA
C144	T	C144_T	M	91	MLH1 and PMS2 deficient	MMRd	MLH1Meth	MSI_MLH1Meth	Adenocarcinoma	RIGHT (cecum)	right	Grade 2 (Moderately differentiated. 50-95% gland formation).	low	pT3	3	Nneg	Dead	137
C145	T	C145_T	F	59	MSS	MMRp	MLH1NoMeth	MSS	Adenocarcinoma;Mucinous;Neuroendocrine	RIGHT colon	right	Grade 3 (Poorly differentiated. < 50% gland formation)	high	pT4a	4	Npos	Alive	NA
C146	T	C146_T	F	64	MLH1 and PMS2 deficient	MMRd	MLH1Meth	MSI_MLH1Meth	Adenocarcinoma	RIGHT (ascending)	right	Grade 1 (Well differentiated. > 95% gland formation)	low	pT3	3	Nneg	Alive	NA
C147	T	C147_T	F	73	MLH1 and PMS2 deficient	MMRd	MLH1Meth	MSI_MLH1Meth	Adenocarcinoma	RIGHT (cecum)	right	Grade 2 (Moderately differentiated. 50-95% gland formation)	low	pT4a	4	Npos	Alive	NA
C149	T	C149_T	F	47	MSS	MMRp	MLH1NoMeth	MSS	Adenocarcinoma	RIGHT colon	right	Grade 2 (Moderately differentiated. 50-95% gland formation)	low	pT4a	4	Npos	Alive	NA
C150	T	C150_T	M	70	MSS	MMRp	MLH1NoMeth	MSS	Adenocarcinoma	LEFT (rectosigmoid)	left	Grade 2 (Moderately differentiated. 50-95% gland formation)	low	pT3	3	Nneg	Alive	NA
C151	T	C151_T	F	76	MLH1 and PMS2 deficient	MMRd	MLH1Meth	MSI_MLH1Meth	Adenocarcinoma	RIGHT (cecum)	right	Grade 3 (but Moderately differentiated)	high	pT3	3	Nneg	Alive	NA
C152	T	C152_T	F	77	MLH1 and PMS2 deficient	MMRd	MLH1Meth	MSI_MLH1Meth	Adenocarcinoma	RIGHT (hepatic flexure)	right	Grade 2 (Moderately Differentiated)	low	pT2	2	Nneg	Alive	NA
C153	T	C153_T	F	36	MSS	MMRp	MLH1NoMeth	MSS	Adenocarcinoma	LEFT (sigmoid)	left	Grade 2 (Moderately differentiated. 50-95% gland formation)	low	pT2	2	Npos	Alive	NA
C154	T	C154_T	F	78	MLH1 and PMS2 deficient	MMRd	MLH1Meth	MSI_MLH1Meth	Adenocarcinoma	RIGHT (transverse)	right	Grade 2 (Moderately differentiated. 50-95% gland formation.)	low	pT2	2	Npos	Alive	NA
C155	T	C155_T	F	53	MSS	MMRp	MLH1NoMeth	MSS	Adenocarcinoma	RIGHT (ascending)	right	Grade 2 (Moderately differentiated.)	low	pT3	3	Npos	Alive	NA
C156	T	C156_T	F	76	MLH1 and PMS2 deficient	MMRd	MLH1Meth	MSI_MLH1Meth	Adenocarcinoma	RIGHT colon	right	Grade 2 (Moderately differentiated. 50-95% gland formation).	low	pT3	3	Nneg	Alive	NA
C157	T	C157_T	F	62	MSS	MMRp	MLH1NoMeth	MSS	Adenocarcinoma	LEFT(descending)	left	Grade 2 (Moderately differntiated)	low	pT4a	4	Npos	Alive	NA
C158	T	C158_T	F	84	MLH1 and PMS2 deficient	MMRd	MLH1Meth	MSI_MLH1Meth	Adenocarcinoma	RIGHT colon	right	Grade 2 (Moderately differentiated. 50-95% gland formation)	low	pT3	3	Nneg	Alive	NA
C159	T	C159_T	M	57	MSS	MMRp	MLH1NoMeth	MSS	Adenocarcinoma	RIGHT (cecum)	right	Grade 3 (Poorly differentiated. < 50% gland formation.)	high	pT3	3	Npos	Alive	NA
C160	T	C160_T	F	52	MSS	MMRp	MLH1NoMeth	MSS	Adenocarcinoma	RIGHT (ascending)	right	Grade 3 (Poorly differentiated. < 50% gland formation) and Grade 2 (Moderately differentiated. 50-95% gland formation)	high	pt4a	4	Npos	Alive	NA
C161	T	C161_T	M	71	MSS	MMRp	MLH1NoMeth	MSS	Adenocarcinoma	RIGHT colon	right	Grade 2 (Moderately differentiated. 50-95% gland formation)	low	pT3	3	Nneg	Alive	NA
C162	T	C162_T	M	47	MSS	MMRp	MLH1NoMeth	MSS	Adenocarcinoma	RIGHT colon	right	Grade 2 (Moderately differntiated)	low	pt4a	4	Npos	Alive	NA
C163	T	C163_T	F	71	MSH2 and MSH6 deficient	MMRd	MLH1NoMeth	MSI_MLH1NoMeth	Medullary	RIGHT (transverse)	right	Grade 3 (Poorly differentiated. < 50% gland formation)	high	pT4a	4	Nneg	Alive	NA
C164	T	C164_T	F	60	Isolated MSH6 deficiency	MMRd	MLH1NoMeth	MSI_MLH1NoMeth	Adenocarcinoma	RIGHT (ascending)	right	Grade 2 (Moderately differentiated. 50-95% gland formation)	low	pT4a	4	Nneg	Alive	NA
C165	T	C165_T	M	69	Isolated MSH6 deficiency	MMRd	MLH1NoMeth	MSI_MLH1NoMeth	Adenocarcinoma	RIGHT colon	right	Grade 3 (poorly differentiated)	high	pT4a	4	Npos	Alive	NA
C166	T	C166_T	M	60	MSS	MMRp	MLH1NoMeth	MSS	Adenocarcinoma	LEFT (Sigmoid)	left	G2: Moderately differentiated.	low	pT3	3	Npos	Alive	NA
C167	T	C167_T	F	72	PMS2 deficiency and markedly reduced MLH1	MMRd	MLH1Meth	MSI_MLH1Meth	Adenocarcinoma	RIGHT (cecum)	right	Grade 3 (Poorly differentiated. < 50% gland formation.)	high	pT3	3	Nneg	Alive	NA
C168	T	C168_T	M	82	MLH1 and PMS2 deficient	MMRd	MLH1Meth	MSI_MLH1Meth	Adenocarcinoma;Mucinous	RIGHT colon	right	Grade 2 (Moderately differentiated. 50-95% gland formation)	low	pT2	2	Nneg	Alive	NA
C169	T	C169_T	M	62	MSH2 and MSH6 deficient	MMRd	MLH1NoMeth	MSI_MLH1NoMeth	Adenocarcinoma	RIGHT (transverse)	right	Grade 2 (Moderately differentiated. 50-95% gland formation)	low	pT2	2	Npos	Alive	NA
C170	T	C170_T	F	77	MLH1 and PMS2 deficient	MMRd	MLH1Meth	MSI_MLH1Meth	Adenocarcinoma	Right (ascending)	right	G2: Moderately differentiated.	low	pT3	3	Nneg	Alive	NA
C171	TA	C171_TA	M	61	MSS	MMRp	MLH1NoMeth	MSS	Adenocarcinoma	RIGHT colon	right	G2: Moderately differentiated.	low	pT2	2	Nneg	Alive	NA
C171	TB	C171_TB	M	61	MSS	MMRp	MLH1NoMeth	MSS	Adenocarcinoma	RIGHT colon	right	G2: Moderately differentiated.	low	pT2	2	Nneg	Alive	NA
C172	T	C172_T	F	61	MSS	MMRp	MLH1NoMeth	MSS	Adenocarcinoma	RIGHT (ascending)	right	G2: Moderately differentiated.	low	pT3	3	Nneg	Alive	NA
C173	T	C173_T	F	49	MLH1 and PMS2 deficient	MMRd	MLH1Meth	MSI_MLH1Meth	Adenocarcinoma	LEFT(descending)	left	G3: Poorly differentiated	high	pT4a	4	Npos	Alive	NA
