# Supplementary material for: Single-Cell Sequencing Reveals γδT Cell Heterogeneity Under Distinct Microsatellite Statuses as a Potential Biomarker for Immunotherapy and Prognosis in Colorectal Cancer
Source: Genes (Basel). 2026 Mar 29;17(4):387. doi: 10.3390/genes17040387 (PMC13116210; doi:10.3390/genes17040387)
Supplement: Supplementary file 1 [file genes-17-00387-s001.zip › Supplementary Table S2.csv]

	p_val	avg_log2FC	pct.1	pct.2	p_val_adj	cluster	gene
FCER1G	0	1.02336849573414	0.909	0.474	0	0	FCER1G
CD3D	3.33531639661366e-270	-1.52809427494121	0.241	0.657	7.13457530399629e-266	0	CD3D
TYROBP	7.26256678650662e-231	0.869808609329147	0.897	0.507	1.55353566130163e-226	0	TYROBP
TNFRSF18	3.6181626351821e-172	0.898634026650269	0.733	0.411	7.73961169291802e-168	0	TNFRSF18
TRGC2	7.93703332618709e-155	-1.56959494422703	0.127	0.427	1.69781079880468e-150	0	TRGC2
CD3G	6.74290330620774e-145	-1.4798164641877	0.126	0.417	1.4423744462309e-140	0	CD3G
KRT81	7.61422802353587e-130	1.15834536525471	0.41	0.152	1.62875951651456e-125	0	KRT81
CD247	2.18639531178547e-128	0.592957223147005	0.855	0.586	4.67691821144029e-124	0	CD247
KLRB1	4.05350658947531e-109	0.57625059518517	0.862	0.566	8.67085594554663e-105	0	KLRB1
KRT86	2.56910386661254e-107	1.0212606322716	0.401	0.162	5.49557008107088e-103	0	KRT86
PCID2	5.47031869204393e-90	0.876173463079791	0.458	0.238	1.17015587141512e-85	0	PCID2
MPG	6.23362268314394e-84	0.778026376896702	0.508	0.299	1.33343422815132e-79	0	MPG
CAPG	1.50064854307297e-79	0.595637555022764	0.632	0.393	3.21003729848739e-75	0	CAPG
UBE2C	1.94309717991617e-77	-0.828884309815459	0.015	0.162	4.15647917755867e-73	0	UBE2C
PHYKPL	3.47780651749167e-75	0.714942280578235	0.487	0.272	7.43937592156642e-71	0	PHYKPL
FGR	4.22026560962906e-69	0.9689594855546	0.243	0.088	9.02757016555752e-65	0	FGR
TOP2A	8.22373836753182e-69	-0.781668430845265	0.021	0.161	1.75913987419873e-64	0	TOP2A
TMIGD2	3.42292910823441e-68	0.476722001618069	0.746	0.522	7.32198765542423e-64	0	TMIGD2
MKI67	5.36675322900368e-66	-0.734430587633442	0.033	0.181	1.14800218321618e-61	0	MKI67
CD8A	1.65817930034795e-64	-1.25473653647371	0.031	0.169	3.5470113413743e-60	0	CD8A
AURKB	1.98536878377463e-62	-0.624950718081172	0.01	0.128	4.24690236537231e-58	0	AURKB
S100A13	2.42243906859085e-62	0.956007933499338	0.312	0.156	5.1818394116227e-58	0	S100A13
GSTP1	2.00662650207676e-61	0.402561732883588	0.826	0.639	4.29237475059239e-57	0	GSTP1
CCNA2	2.56763063836084e-61	-0.602473052356178	0.007	0.12	5.49241869851768e-57	0	CCNA2
ASPM	1.80419846844133e-60	-0.610969859639922	0.006	0.116	3.85936094384284e-56	0	ASPM
CENPF	1.73986424622667e-59	-0.640633172024341	0.023	0.151	3.72174360910348e-55	0	CENPF
NUSAP1	4.05720356146776e-59	-0.650443574372192	0.035	0.173	8.67876413833567e-55	0	NUSAP1
BIRC5	6.46683538915225e-58	-0.629071187053343	0.022	0.148	1.38332075809356e-53	0	BIRC5
GZMK	3.32228951721783e-57	1.00206182739913	0.189	0.062	7.10670950628065e-53	0	GZMK
ZBTB16	3.87854569660389e-57	0.811471292289915	0.309	0.151	8.29659709960538e-53	0	ZBTB16
CENPA	6.02799390903535e-53	-0.538801058832051	0.004	0.101	1.28944817708175e-48	0	CENPA
TRGC1	3.9455631441818e-52	-0.868346889410463	0.207	0.372	8.43995412171928e-48	0	TRGC1
RRM2	4.94073310028652e-52	-0.595774101664078	0.019	0.131	1.05687221748229e-47	0	RRM2
CDK1	2.27782901859419e-50	-0.569987920535575	0.025	0.138	4.87250405367484e-46	0	CDK1
GTSE1	8.2291830326392e-50	-0.510199499260763	0.011	0.111	1.76030454251185e-45	0	GTSE1
CXCR4	4.39632495941965e-49	-0.490633416705835	0.529	0.678	9.40417872069457e-45	0	CXCR4
SLC16A3	7.908963447327e-49	0.646990712460447	0.414	0.265	1.69180637101772e-44	0	SLC16A3
CDKN3	1.72643707646888e-48	-0.538426975063636	0.022	0.131	3.69302155027459e-44	0	CDKN3
IL7R	4.8377521843224e-48	-1.11919608916388	0.052	0.173	1.0348435697484e-43	0	IL7R
COL23A1	3.29114283864042e-47	0.83034771005715	0.165	0.057	7.04008364613573e-43	0	COL23A1
IFITM2	6.74288867690121e-47	0.434249299789364	0.677	0.486	1.44237131687594e-42	0	IFITM2
RP11-511P7.2	1.35138112925825e-46	0.770854160083364	0.238	0.109	2.89073937359631e-42	0	RP11-511P7.2
CD8B	2.08561187905185e-45	-1.06887842108877	0.018	0.114	4.46133237047981e-41	0	CD8B
ADGRG3	2.16011448778346e-45	0.820720611207625	0.22	0.1	4.62070090081759e-41	0	ADGRG3
LGALS1	2.72379798693879e-44	0.450539953310145	0.599	0.427	5.82647627386077e-40	0	LGALS1
STARD3NL	2.08628804594133e-43	0.595086513950057	0.452	0.31	4.4627787590731e-39	0	STARD3NL
PRELID1	2.54143749264423e-42	0.390286884260023	0.656	0.492	5.43638894051527e-38	0	PRELID1
KIFC1	5.60776874304503e-42	-0.434609544224533	0.013	0.1	1.19955781182476e-37	0	KIFC1
TPX2	4.64176356603958e-41	-0.472607601015242	0.026	0.126	9.92919644411527e-37	0	TPX2
PRF1	3.0682256901506e-39	0.43656574600969	0.604	0.457	6.56324157380116e-35	0	PRF1
LSP1	1.44414476183618e-38	0.289212183562044	0.886	0.728	3.08917006004378e-34	0	LSP1
CTSD	1.51649237289078e-38	0.377719782139278	0.668	0.527	3.24392883485067e-34	0	CTSD
KLRC1	1.60428030904011e-35	0.543637948023391	0.467	0.342	3.43171600906769e-31	0	KLRC1
KLRD1	8.79810096447966e-35	-0.3562103276569	0.607	0.746	1.88200177731184e-30	0	KLRD1
GNLY	2.33423715015806e-34	0.434556660212477	0.615	0.491	4.99316668790311e-30	0	GNLY
FABP1	5.05113148965308e-34	-0.884802654882278	0.069	0.171	1.08048753695169e-29	0	FABP1
TXK	1.09847500775339e-33	0.453070933871519	0.473	0.331	2.34974788908527e-29	0	TXK
PTTG1	2.48130167034395e-33	-0.585012664624482	0.109	0.235	5.30775240303273e-29	0	PTTG1
MT-ND5	3.11488933265568e-33	-0.288328075541683	0.795	0.853	6.66305977148375e-29	0	MT-ND5
ENO1	3.51728619453257e-33	0.306859974052937	0.686	0.545	7.52382689872461e-29	0	ENO1
AMICA1	5.77634273042751e-33	-0.814559965980614	0.094	0.202	1.23561747346575e-28	0	AMICA1
NFKBIA	6.95525925404522e-33	0.398589341758169	0.619	0.49	1.48779950703281e-28	0	NFKBIA
CTSW	7.18224801162112e-33	0.376032974690601	0.627	0.484	1.53635467216587e-28	0	CTSW
ECH1	1.17328498926019e-32	0.401280879315339	0.515	0.376	2.50977392052648e-28	0	ECH1
AREG	6.38324174363202e-32	0.623798407177857	0.216	0.111	1.36543924138033e-27	0	AREG
CKAP2	1.66308946113263e-31	-0.429292835405142	0.036	0.124	3.5575146663088e-27	0	CKAP2
PSME2	2.19600006039152e-31	0.318549745765066	0.621	0.49	4.6974637291835e-27	0	PSME2
NDC80	2.64163638269055e-31	-0.346916209768458	0.022	0.1	5.65072438621335e-27	0	NDC80
MAD2L1	2.80116506071722e-31	-0.473852049987291	0.073	0.182	5.9919721813802e-27	0	MAD2L1
NDFIP2	1.02019975246778e-30	0.475101031585366	0.392	0.267	2.18230929050383e-26	0	NDFIP2
ITGA1	1.10364497839693e-30	-0.518274217391184	0.382	0.51	2.36080697328887e-26	0	ITGA1
MT-ATP8	1.79484801026564e-30	-0.475673614942454	0.041	0.13	3.83935937875923e-26	0	MT-ATP8
CCDC34	4.75951461397011e-30	-0.406660356039801	0.037	0.123	1.01810777107435e-25	0	CCDC34
NDUFA13	1.02669957410594e-29	0.310147545467101	0.608	0.473	2.19621305897001e-25	0	NDUFA13
GPR34	1.17438336659224e-29	0.514587102740621	0.278	0.162	2.51212345947747e-25	0	GPR34
IL2RB	2.15326919334155e-29	0.326802042980232	0.612	0.474	4.60605813147691e-25	0	IL2RB
UBE2S	4.53300549001976e-29	-0.415668851773777	0.124	0.252	9.69655204370127e-25	0	UBE2S
CLIC3	1.08579949091271e-28	0.528846366066561	0.389	0.261	2.32263369101138e-24	0	CLIC3
ZWINT	2.14543887350652e-28	-0.372367731915609	0.059	0.155	4.5893082943178e-24	0	ZWINT
NCR2	1.99088879084245e-27	0.556006063558871	0.103	0.035	4.25871021249109e-23	0	NCR2
SGO2	2.62543040919926e-27	-0.349684775080659	0.027	0.1	5.61605818831813e-23	0	SGO2
FAM111A	2.69461276237293e-26	-0.352478806764391	0.054	0.144	5.76404615999193e-22	0	FAM111A
ATP5J2	3.84328230500054e-26	0.285358946450683	0.642	0.52	8.22116517862665e-22	0	ATP5J2
S100A11	2.095422282973e-25	0.268829219164882	0.671	0.547	4.48231780550754e-21	0	S100A11
SLC25A39	2.26140980228327e-25	0.377829271995875	0.423	0.31	4.83738170806415e-21	0	SLC25A39
CENPM	3.30183591679897e-25	-0.356708010745117	0.061	0.151	7.06295720962468e-21	0	CENPM
B3GNT7	1.4518723866898e-24	0.598776377146828	0.217	0.127	3.10570022236814e-20	0	B3GNT7
MIF	2.48862499577144e-24	0.287378629675603	0.64	0.482	5.32341772845469e-20	0	MIF
COX5A	4.06710012777571e-24	0.28573125760681	0.557	0.446	8.69993388332501e-20	0	COX5A
TRBC2	4.37177793804832e-24	-0.310395079353095	0.704	0.759	9.35167018727915e-20	0	TRBC2
TMPO	4.5017354728549e-24	-0.405991590810415	0.141	0.258	9.62966234998392e-20	0	TMPO
FUCA1	4.56353669823313e-24	0.550436913331023	0.224	0.133	9.76186135119049e-20	0	FUCA1
RHOC	6.7256073411354e-24	0.273651433329461	0.59	0.446	1.43867466634227e-19	0	RHOC
CAPZB	8.81815442189957e-24	0.269730404444043	0.613	0.484	1.88629141238854e-19	0	CAPZB
PRDM1	1.06857722839003e-23	-0.499311815695802	0.269	0.389	2.28579354924912e-19	0	PRDM1
KIR2DL4	1.44288469149026e-23	0.278993442951714	0.608	0.475	3.08647464356682e-19	0	KIR2DL4
PPP1R18	1.73277081831913e-23	0.304304386766465	0.539	0.419	3.70657005746644e-19	0	PPP1R18
CENPN	1.89782572684263e-23	-0.305119942636649	0.034	0.105	4.05963901228907e-19	0	CENPN
TACC3	3.78456813374186e-23	-0.335234286787236	0.048	0.126	8.09556969488721e-19	0	TACC3
ETS1	6.08891747676092e-23	-0.432560264779448	0.216	0.342	1.30248033745393e-18	0	ETS1
PSMB10	1.04944233756221e-22	0.396407697213172	0.275	0.172	2.24486210427932e-18	0	PSMB10
UBE2T	1.09563904441474e-22	-0.310560832740204	0.061	0.145	2.34368147990756e-18	0	UBE2T
IFITM1	1.11000211616236e-22	0.412268237437257	0.218	0.121	2.37440552668291e-18	0	IFITM1
SAC3D1	1.38621393678478e-22	-0.345246803808033	0.041	0.114	2.96525023217632e-18	0	SAC3D1
CD44	1.66136264186155e-22	-0.573890156605063	0.141	0.241	3.55382082720605e-18	0	CD44
ASF1B	1.7002379777008e-22	-0.298088696007931	0.058	0.14	3.63697905809979e-18	0	ASF1B
TTF2	1.78817246569822e-22	-0.338063838899752	0.037	0.108	3.82507972137506e-18	0	TTF2
ARPC4	2.74206424462076e-22	0.265309871970781	0.575	0.456	5.86554962566826e-18	0	ARPC4
NOP10	4.57405818320394e-22	0.254472935854219	0.586	0.471	9.78436785969154e-18	0	NOP10
PHGR1	1.0892269430529e-21	-0.62393568088765	0.179	0.272	2.32996535388446e-17	0	PHGR1
RP11-138A9.2	1.09040038388692e-21	-0.60269906203123	0.061	0.138	2.33247546117252e-17	0	RP11-138A9.2
SH2D1B	1.27365429861909e-21	0.517490879658721	0.291	0.201	2.7244739101761e-17	0	SH2D1B
IKZF2	2.18848456685266e-21	-0.470857486216319	0.075	0.158	4.68138733695452e-17	0	IKZF2
IER2	2.2273802801106e-21	0.452107597988805	0.396	0.302	4.76458915718458e-17	0	IER2
S100A4	2.48345746124809e-21	-0.406115840965279	0.421	0.53	5.3123638553558e-17	0	S100A4
PPP2R5C	2.85040759487512e-21	-0.425642867322401	0.356	0.471	6.09730688619738e-17	0	PPP2R5C
CD2	4.15717701063641e-21	-0.37342715858271	0.423	0.543	8.89261734345234e-17	0	CD2
CCND2	4.74681023293296e-21	0.301440199157522	0.515	0.407	1.01539017692669e-16	0	CCND2
MT-ND4L	5.39531279647692e-21	-0.450293435514332	0.329	0.443	1.15411136029438e-16	0	MT-ND4L
SEC11A	1.35332384009156e-20	0.274283664775194	0.567	0.468	2.89489502633986e-16	0	SEC11A
GPR171	1.56332720277673e-20	-0.330709944843328	0.521	0.623	3.34411321945971e-16	0	GPR171
CDKN2D	1.78762609243412e-20	-0.31485219910351	0.053	0.128	3.82391097432582e-16	0	CDKN2D
TUBA1C	1.85938436204543e-20	-0.32015101386406	0.072	0.155	3.97740908885138e-16	0	TUBA1C
ZEB2	2.59097476638328e-20	-0.480947927041652	0.113	0.206	5.54235412277046e-16	0	ZEB2
PTGER2	5.78612697152748e-20	-0.727082657021338	0.099	0.176	1.23771042047944e-15	0	PTGER2
XIST	8.7461574016789e-20	-0.397840279379843	0.198	0.315	1.87089052979313e-15	0	XIST
LAT2	9.41366784235256e-20	0.341399457643483	0.42	0.321	2.01367768815764e-15	0	LAT2
ALYREF	1.15816522012437e-19	-0.29256100126069	0.043	0.111	2.47743122236803e-15	0	ALYREF
NUTF2	1.96985597471868e-19	0.37725403151948	0.301	0.208	4.21371891552072e-15	0	NUTF2
KIF20B	2.15902136523567e-19	-0.347285135102336	0.088	0.175	4.61836260237563e-15	0	KIF20B
SNRPE	2.45871329830406e-19	0.303920582918781	0.461	0.366	5.25943361640222e-15	0	SNRPE
MATK	3.33094705083774e-19	0.333419720549254	0.419	0.31	7.12522883644702e-15	0	MATK
PSMA4	4.07725434580814e-19	0.282083143475828	0.512	0.419	8.7216547711182e-15	0	PSMA4
ENSA	4.33210127256771e-19	0.279095222492506	0.476	0.374	9.26679783214958e-15	0	ENSA
KMT2A	5.33857206526876e-19	-0.422602016128159	0.112	0.202	1.14197395048164e-14	0	KMT2A
EMP3	7.14573680645114e-19	-0.42946204997172	0.097	0.182	1.52854456026796e-14	0	EMP3
PSMB1	7.77608477999147e-19	0.2580862512761	0.524	0.43	1.66338229528797e-14	0	PSMB1
CENPW	1.01852296476206e-18	-0.262349692715079	0.056	0.128	2.17872247392251e-14	0	CENPW
GGH	1.30890762519251e-18	-0.261424378257593	0.052	0.121	2.7998843010493e-14	0	GGH
LYAR	1.57689348311494e-18	-0.592597586223829	0.1	0.178	3.37313284973116e-14	0	LYAR
TSPO	2.26093758958267e-18	0.330228161891887	0.45	0.357	4.8363715978763e-14	0	TSPO
CCL3	5.25818242679308e-18	0.533656433778555	0.296	0.212	1.12477780291531e-13	0	CCL3
DOK2	1.44281644188481e-17	0.343689420862005	0.344	0.251	3.0863286508358e-13	0	DOK2
HMGN3	1.61013277187718e-17	0.28793416210075	0.467	0.375	3.44423501232247e-13	0	HMGN3
STXBP2	2.45206209175058e-17	0.419064629235843	0.247	0.166	5.24520602046366e-13	0	STXBP2
TIMM13	3.13058947417638e-17	0.368837591376727	0.326	0.24	6.6966439442107e-13	0	TIMM13
TUBB4B	4.77084364738582e-17	-0.316186506680333	0.165	0.267	1.0205311646123e-12	0	TUBB4B
WDR1	1.04195628499024e-16	0.276563472689465	0.441	0.355	2.22884868922261e-12	0	WDR1
PCM1	1.1176307733939e-16	-0.412502530867558	0.133	0.221	2.3907239873669e-12	0	PCM1
GIMAP7	1.14211527698047e-16	0.261523724515047	0.454	0.356	2.44309878898893e-12	0	GIMAP7
DRAIC	1.24990157506739e-16	0.468242317687441	0.19	0.12	2.67366445922665e-12	0	DRAIC
FES	1.68749456923813e-16	0.449662494256378	0.175	0.106	3.60971963305728e-12	0	FES
CLEC2D	1.81435764605506e-16	-0.394185541404224	0.355	0.456	3.88109244067637e-12	0	CLEC2D
TK1	2.02418007171378e-16	-0.270104697598935	0.067	0.136	4.32992359140296e-12	0	TK1
UBE2M	2.15025439991823e-16	-0.325856721014442	0.077	0.151	4.59960918686508e-12	0	UBE2M
IFITM3	5.04889935350838e-16	0.446841768017056	0.112	0.056	1.08001006070898e-11	0	IFITM3
C12orf57	5.31668123789384e-16	-0.387314046403102	0.342	0.441	1.13729128359787e-11	0	C12orf57
RP11-138A9.1	8.11995845783579e-16	-0.578580290821822	0.067	0.13	1.73694031371565e-11	0	RP11-138A9.1
NSMCE1	9.97656346817409e-16	0.306281838329086	0.379	0.292	2.13408669147712e-11	0	NSMCE1
SUZ12	1.03773045750286e-15	-0.304371276955817	0.1	0.18	2.21980922164436e-11	0	SUZ12
PPP1R14B	1.05994164261211e-15	-0.338092020034812	0.114	0.196	2.26732116771157e-11	0	PPP1R14B
CDCA4	1.06865627790637e-15	-0.263227665129655	0.055	0.118	2.28596264406952e-11	0	CDCA4
DUS1L	1.56238325747577e-15	-0.328403016537354	0.045	0.102	3.34209402606642e-11	0	DUS1L
SIRPG	1.64089651263327e-15	-0.503151092447029	0.178	0.258	3.51004173017383e-11	0	SIRPG
FIBP	1.89166389363846e-15	0.348974606749829	0.341	0.265	4.04645823488202e-11	0	FIBP
JUND	1.90690737992317e-15	-0.319721417259007	0.302	0.408	4.07906557639366e-11	0	JUND
CKS1B	2.054593177124e-15	-0.327495639946888	0.144	0.234	4.39498026518595e-11	0	CKS1B
RPL39L	2.21819000529308e-15	-0.291831931277312	0.048	0.107	4.74493024032243e-11	0	RPL39L
HLA-DRB1	2.25251652706774e-15	-0.338134675150779	0.18	0.278	4.8183581030506e-11	0	HLA-DRB1
AP2S1	2.88955079769282e-15	0.316895778069355	0.394	0.318	6.18103811134471e-11	0	AP2S1
RCBTB2	2.91741346326542e-15	0.431227497757373	0.128	0.07	6.24063913927107e-11	0	RCBTB2
CASP4	4.17054331241302e-15	0.320950248803725	0.38	0.3	8.92120919958268e-11	0	CASP4
VDAC1	5.64414899613576e-15	0.256476967800304	0.459	0.381	1.2073399117634e-10	0	VDAC1
POLR2G	5.86562737666053e-15	0.297865294978094	0.411	0.331	1.25471635214145e-10	0	POLR2G
MT-ND6	6.45093446491122e-15	-0.363957300334202	0.215	0.314	1.37991939138916e-10	0	MT-ND6
CD55	7.86671567831762e-15	-0.542735618362846	0.089	0.155	1.68276915074892e-10	0	CD55
H2AFX	1.13097860864689e-14	-0.261162729685893	0.129	0.216	2.41927634175657e-10	0	H2AFX
NME1	1.2536558371838e-14	0.412587424641041	0.26	0.192	2.68169520131987e-10	0	NME1
ALDOC	1.59681700002174e-14	0.365443365531732	0.12	0.064	3.41575124474649e-10	0	ALDOC
SH3KBP1	2.01977940201797e-14	-0.443661906282224	0.075	0.138	4.32051011885663e-10	0	SH3KBP1
GLS	2.04895888925847e-14	-0.367816625120989	0.075	0.141	4.3829279600128e-10	0	GLS
CHMP6	2.09835399171748e-14	0.397684608526311	0.181	0.116	4.48858902368287e-10	0	CHMP6
TUBA4A	2.23942318526697e-14	-0.374950416054179	0.098	0.169	4.79035013560458e-10	0	TUBA4A
BOD1L1	2.57208524002019e-14	-0.31073095836277	0.06	0.121	5.5019475369272e-10	0	BOD1L1
EIF3I	3.20330324628215e-14	0.277045216673979	0.38	0.3	6.85218597412215e-10	0	EIF3I
SH3BP1	3.33643822026487e-14	0.348143688877446	0.307	0.232	7.13697499696857e-10	0	SH3BP1
CEBPD	3.96845745725267e-14	0.319074790357627	0.401	0.319	8.48892734680919e-10	0	CEBPD
NHP2	8.56939806838479e-14	0.253968444267608	0.4	0.316	1.83307994080819e-09	0	NHP2
RNF19A	8.59641168499512e-14	-0.356959584852824	0.069	0.13	1.83885842353731e-09	0	RNF19A
PERP	8.91167692565714e-14	-0.463163466598312	0.062	0.12	1.90629681116732e-09	0	PERP
ALDOA	1.04905798871029e-13	0.288688926959389	0.164	0.1	2.24403994365017e-09	0	ALDOA
PSMA2	1.12971071136141e-13	0.261080061378648	0.43	0.359	2.4165641826732e-09	0	PSMA2
BIN1	1.15442010514405e-13	0.279014657250928	0.386	0.305	2.46942004691365e-09	0	BIN1
FBXO2	1.99932615576769e-13	0.294720069364725	0.106	0.054	4.27675857980267e-09	0	FBXO2
CD151	3.09219069451823e-13	0.377353033855944	0.267	0.2	6.61450511464395e-09	0	CD151
GYG1	3.48510927117844e-13	0.294411996030508	0.302	0.227	7.4549972419778e-09	0	GYG1
APOBEC3G	4.91494493519713e-13	0.279136572378206	0.387	0.316	1.05135587108802e-08	0	APOBEC3G
CSF1	5.12581778532572e-13	0.486006147341629	0.191	0.133	1.09646368245903e-08	0	CSF1
CREBZF	5.58252586967448e-13	-0.276221646836725	0.096	0.165	1.19415810878207e-08	0	CREBZF
MDH2	6.60035485123874e-13	0.265152033802316	0.39	0.312	1.41188190622848e-08	0	MDH2
KLRC4	8.13287872429207e-13	-0.464744278924852	0.084	0.145	1.73970408791332e-08	0	KLRC4
UROS	8.17929778697729e-13	0.320956730002281	0.226	0.157	1.74963358961231e-08	0	UROS
ARL4C	8.34789301990823e-13	-0.40161741103694	0.097	0.162	1.78569779588857e-08	0	ARL4C
CXXC5	8.42271112155379e-13	0.315523105727834	0.346	0.275	1.80170213601157e-08	0	CXXC5
DENND6B	1.44222249689727e-12	0.41266736424043	0.184	0.125	3.08505814311294e-08	0	DENND6B
PTP4A2	1.78224163940295e-12	-0.353511552757719	0.346	0.439	3.81239309084685e-08	0	PTP4A2
SARAF	3.18454943938285e-12	-0.273743385998028	0.578	0.627	6.81206970578386e-08	0	SARAF
RNF130	3.4329497298783e-12	0.427064926165738	0.14	0.088	7.34342276718267e-08	0	RNF130
ARF5	3.65627609164539e-12	0.25243122288234	0.274	0.2	7.82114018763865e-08	0	ARF5
PSMB7	4.11229168226445e-12	0.281719285754105	0.353	0.285	8.79660313753189e-08	0	PSMB7
MBD2	4.17324041110095e-12	-0.251663049113745	0.078	0.139	8.92697856338605e-08	0	MBD2
GIMAP4	5.50977051646254e-12	-0.449852787444045	0.088	0.146	1.1785950111765e-07	0	GIMAP4
PSAP	5.70034113342589e-12	0.274781336256416	0.277	0.203	1.21935997185113e-07	0	PSAP
ATP5F1	5.92736902873921e-12	0.261810113952452	0.388	0.32	1.2679235089376e-07	0	ATP5F1
LAG3	8.22896517953491e-12	-0.380829876268653	0.145	0.213	1.76025794155431e-07	0	LAG3
TNIP3	8.40454429300817e-12	-0.384717797244934	0.069	0.123	1.79781606971738e-07	0	TNIP3
TMED9	8.60054149702474e-12	0.265212562887003	0.294	0.222	1.83974183162856e-07	0	TMED9
LBR	1.043239354827e-11	-0.265828020387252	0.116	0.187	2.23159330391045e-07	0	LBR
SYNE2	1.2078889612049e-11	-0.309051090872752	0.143	0.217	2.58379527691341e-07	0	SYNE2
HAVCR2	1.43212573198373e-11	0.288101177471592	0.358	0.288	3.06346015328639e-07	0	HAVCR2
MBNL1	1.93308164027994e-11	-0.308554931388028	0.325	0.416	4.13505493672282e-07	0	MBNL1
GZMM	2.24590051026744e-11	-0.54633723601364	0.105	0.159	4.80420578151309e-07	0	GZMM
PIM2	2.65989137116466e-11	0.257179099080835	0.239	0.167	5.68977363205832e-07	0	PIM2
ODF2L	3.07394997672029e-11	-0.392053270856821	0.188	0.258	6.57548639520237e-07	0	ODF2L
GPR68	3.11124095492204e-11	0.352577335751877	0.125	0.076	6.65525552667373e-07	0	GPR68
PTGER4	3.79020396233747e-11	-0.436538981274904	0.127	0.189	8.10762529583608e-07	0	PTGER4
NCR3	4.16431903692503e-11	0.405574687492746	0.141	0.09	8.90789485188632e-07	0	NCR3
RAD21	4.97112302796347e-11	-0.263075625953896	0.191	0.276	1.06337292691167e-06	0	RAD21
IRF8	5.36634245382846e-11	0.332346312889906	0.125	0.077	1.14791431429845e-06	0	IRF8
NUCB2	5.62798100721538e-11	-0.323824247819287	0.155	0.228	1.20388141725344e-06	0	NUCB2
HLA-DPB1	6.07760031084078e-11	-0.271653603954338	0.21	0.295	1.30005948249195e-06	0	HLA-DPB1
PLAC8	6.78997201125884e-11	0.276349301120723	0.123	0.073	1.45244291292838e-06	0	PLAC8
ANKRD11	6.80920768879023e-11	-0.308132085533368	0.17	0.247	1.45655761670912e-06	0	ANKRD11
PPP1R10	7.58012678627196e-11	-0.274896968424845	0.092	0.152	1.62146492085144e-06	0	PPP1R10
PHACTR2	8.6890467697843e-11	-0.289589886059232	0.054	0.101	1.85867399452456e-06	0	PHACTR2
RP11-291B21.2	9.7487426008169e-11	-0.258049655513742	0.083	0.14	2.08535352974074e-06	0	RP11-291B21.2
DOCK2	1.22206922775044e-10	-0.259749701747988	0.088	0.146	2.61412828508096e-06	0	DOCK2
SQSTM1	1.22254167021176e-10	0.263463985912541	0.303	0.236	2.61513888674998e-06	0	SQSTM1
ID3	1.24903264051257e-10	0.309450489060567	0.275	0.213	2.67180572132044e-06	0	ID3
TGFBR2	1.4210111772515e-10	-0.316898127189484	0.078	0.132	3.03968500925869e-06	0	TGFBR2
AKR1B1	1.59651615306803e-10	0.298146506813922	0.269	0.207	3.41510770302782e-06	0	AKR1B1
IFI6	2.36385121209087e-10	0.267645415650217	0.296	0.232	5.05651412778358e-06	0	IFI6
BPTF	2.46256744689951e-10	-0.286799841419981	0.175	0.25	5.26767802566274e-06	0	BPTF
STK24	2.46696769618742e-10	-0.250505479748053	0.104	0.166	5.27709059891452e-06	0	STK24
HP1BP3	5.53926348336176e-10	-0.250886761182941	0.208	0.29	1.18490385172592e-05	0	HP1BP3
ISOC2	5.68614146441666e-10	0.321351899996444	0.159	0.108	1.21632252065337e-05	0	ISOC2
AP1S1	6.13704774463449e-10	0.349100860150074	0.202	0.149	1.31277588305476e-05	0	AP1S1
PRRC2B	6.31111006186857e-10	-0.282095255494401	0.065	0.113	1.35000955333431e-05	0	PRRC2B
SMCHD1	6.56656059417027e-10	-0.271709470175157	0.173	0.248	1.40465297669896e-05	0	SMCHD1
ANXA5	6.56822567865476e-10	-0.290400945294233	0.18	0.253	1.40500915492104e-05	0	ANXA5
GADD45B	6.6286396155047e-10	0.348978919704943	0.207	0.153	1.41793230015261e-05	0	GADD45B
ITGAL	7.22530633803761e-10	-0.288415302657018	0.075	0.126	1.54556527876963e-05	0	ITGAL
PTPN22	7.3205431085357e-10	-0.310871606476066	0.325	0.401	1.56593737634687e-05	0	PTPN22
SMC4	8.8066881999638e-10	-0.271245625905208	0.244	0.33	1.88383867285426e-05	0	SMC4
PRMT9	9.76244464718199e-10	0.274112479472141	0.3	0.236	2.0882845344787e-05	0	PRMT9
RP11-117B7.1	1.0082922647116e-09	0.307402425362807	0.104	0.061	2.15683798344458e-05	0	RP11-117B7.1
TPM4	1.02359407086607e-09	0.2925578721551	0.335	0.287	2.18957007698962e-05	0	TPM4
LPAR6	1.6195005877242e-09	0.370630264903362	0.1	0.059	3.46427370720083e-05	0	LPAR6
HLA-DRA	1.64637587270848e-09	-0.261660172319402	0.206	0.284	3.5217626293107e-05	0	HLA-DRA
ACAA1	1.65567547179665e-09	0.309149615364106	0.187	0.135	3.54165540172021e-05	0	ACAA1
PURA	2.03503510378442e-09	-0.306805847265283	0.07	0.117	4.35314359050525e-05	0	PURA
MPST	2.70031967847464e-09	0.260943715951979	0.294	0.236	5.77625382422511e-05	0	MPST
PSMB2	2.72860438204594e-09	0.263269605103629	0.34	0.286	5.83675763363448e-05	0	PSMB2
AUTS2	2.7377704432456e-09	-0.358614485431301	0.072	0.118	5.85636475514667e-05	0	AUTS2
GZMH	2.77477669034796e-09	-0.342608769361333	0.067	0.112	5.93552481832332e-05	0	GZMH
FAM195A	3.1897146986444e-09	0.267467419236583	0.145	0.097	6.82311871187025e-05	0	FAM195A
GLIPR2	4.05540045961883e-09	0.307093252443775	0.246	0.193	8.67490712317063e-05	0	GLIPR2
LAMTOR2	4.13592953337149e-09	0.26210217195975	0.313	0.257	8.84716686483495e-05	0	LAMTOR2
SERPINE2	4.51369073198187e-09	0.342709117096563	0.104	0.064	9.65523584478242e-05	0	SERPINE2
RITA1	4.95195341099654e-09	0.323382871971723	0.111	0.07	0.000105927235414627	0	RITA1
PMF1	5.05769295793084e-09	0.31765819853119	0.255	0.203	0.000108189110063098	0	PMF1
KARS	5.59843180454145e-09	0.268600342694985	0.216	0.162	0.000119756054730946	0	KARS
KCTD5	7.44855177130555e-09	0.332244614377694	0.135	0.092	0.000159331970939997	0	KCTD5
ARID1A	1.013858974964e-08	-0.274985497088329	0.109	0.165	0.000216874573334549	0	ARID1A
ATF7IP	1.0330722581201e-08	-0.294630376885372	0.1	0.152	0.000220984486734471	0	ATF7IP
ECHS1	1.09115629304234e-08	0.261696230897674	0.284	0.232	0.000233409242644688	0	ECHS1
PTPN18	1.09524963046952e-08	0.31166267957791	0.273	0.224	0.000234284848453736	0	PTPN18
ARID1B	1.20458798175819e-08	-0.290388123802008	0.164	0.227	0.000257673415177894	0	ARID1B
PDE4D	1.24399931942888e-08	-0.336797309478189	0.096	0.146	0.000266103894419032	0	PDE4D
TIGIT	1.4823634223672e-08	-0.351052517238787	0.279	0.337	0.000317092359678568	0	TIGIT
RASGRP1	1.54490727181643e-08	-0.264090270419834	0.086	0.136	0.000330471114514253	0	RASGRP1
CXCR6	1.60302458740607e-08	-0.340970411138983	0.094	0.142	0.000342902989492033	0	CXCR6
CAMK4	1.7880594651594e-08	-0.321527146816017	0.104	0.154	0.000382483800192248	0	CAMK4
NENF	2.11693935979352e-08	-0.31735269382842	0.157	0.215	0.000452834498453432	0	NENF
BID	2.17765387785878e-08	0.327355633836229	0.153	0.108	0.000465821941012773	0	BID
CD96	2.20367024739878e-08	-0.253898570862143	0.501	0.558	0.000471387102621073	0	CD96
DHRS3	2.4636429412154e-08	0.253450214595186	0.119	0.077	0.000526997861555386	0	DHRS3
DCTPP1	2.63952192303757e-08	0.263853246803939	0.214	0.164	0.000564620134556966	0	DCTPP1
CARD19	2.81719080045323e-08	0.352227975922173	0.214	0.168	0.00060262528412495	0	CARD19
HIST1H4C	3.204498140969e-08	-0.261134548139536	0.298	0.365	0.000685474197334678	0	HIST1H4C
AGR2	3.35083858726411e-08	0.296940302639334	0.185	0.136	0.000716777882201665	0	AGR2
EFCAB4A	3.6342420294688e-08	0.275113433872456	0.158	0.111	0.000777400712523672	0	EFCAB4A
SMAP2	3.78588011251326e-08	-0.263478494157092	0.128	0.184	0.000809837614867712	0	SMAP2
GALE	3.83902628917037e-08	0.316740759506864	0.1	0.064	0.000821206113516434	0	GALE
SYNGR1	3.96009126562434e-08	0.280069873721863	0.102	0.064	0.000847103122629703	0	SYNGR1
CBLB	4.2946670852659e-08	-0.336951484111157	0.198	0.255	0.000918672236209229	0	CBLB
MED28	6.66980619115074e-08	0.25057126004325	0.256	0.202	0.00142673824234905	0	MED28
TMEM261	7.09836767110269e-08	0.262200409379687	0.235	0.185	0.00151841182852558	0	TMEM261
SLC39A4	7.57603671209538e-08	0.314027972880454	0.126	0.086	0.00162059001308432	0	SLC39A4
ISYNA1	7.63072031582654e-08	0.290148037452459	0.146	0.103	0.00163228738275846	0	ISYNA1
RGS10	9.34897441192417e-08	-0.302518893613303	0.328	0.387	0.0019998391164547	0	RGS10
CD84	1.15570714677966e-07	-0.255826800427044	0.089	0.135	0.00247217315767637	0	CD84
XIAP	1.40644978853528e-07	-0.262704386896012	0.072	0.113	0.00300853674265583	0	XIAP
IRF1	1.45012153437454e-07	0.260596296822077	0.316	0.268	0.00310195497418059	0	IRF1
TMED3	1.45900517306535e-07	0.28191982476647	0.172	0.128	0.00312095796570408	0	TMED3
ZBTB20	1.63696249083272e-07	-0.363046853642443	0.143	0.193	0.00350162646414027	0	ZBTB20
FAM102A	1.81612094265018e-07	-0.306112303331506	0.069	0.109	0.00388486430842301	0	FAM102A
PDCD4	2.08320344035916e-07	-0.268627729837844	0.313	0.377	0.00445618047927228	0	PDCD4
TMEM156	2.35167048075198e-07	0.269977408632862	0.151	0.108	0.00503045832537657	0	TMEM156
CDV3	2.46983653237464e-07	-0.27249624111724	0.265	0.329	0.00528322732640259	0	CDV3
ELP5	3.08435258002964e-07	0.277194978702853	0.168	0.126	0.0065977386039414	0	ELP5
PTPRN2	3.42945253487529e-07	0.298274928718546	0.113	0.077	0.00733594191735174	0	PTPRN2
METRN	4.67861808344214e-07	-0.28376835576883	0.079	0.119	0.0100080319422911	0	METRN
SYNE1	4.92035915224105e-07	-0.251431625974044	0.065	0.103	0.0105251402625588	0	SYNE1
FYB1	5.06079178488193e-07	-0.265256939491581	0.326	0.39	0.0108255397070409	0	FYB1
CSTB	5.53492523704155e-07	-0.262390277008143	0.356	0.413	0.0118397585745556	0	CSTB
ARL2	9.26882036507817e-07	-0.270804733669028	0.1	0.143	0.0198269336429387	0	ARL2
CD244	9.54050157926172e-07	0.268780267821673	0.146	0.107	0.0204080869281987	0	CD244
CNOT6L	1.21176225090936e-06	-0.250911876513705	0.185	0.241	0.0259208063092022	0	CNOT6L
PLPP1	1.3742262092517e-06	0.267008040683974	0.183	0.14	0.029396072842103	0	PLPP1
HSPA1B	1.38969875740264e-06	0.383539061295525	0.199	0.161	0.0297270461195998	0	HSPA1B
PLCG2	1.48989707877539e-06	0.332236973118489	0.155	0.119	0.0318703884120844	0	PLCG2
CCDC66	1.69189040122173e-06	-0.256625696154874	0.096	0.137	0.0361912275725341	0	CCDC66
EPB41	1.7321880203553e-06	-0.291165759223952	0.1	0.142	0.0370532339434202	0	EPB41
STIM2	1.84309394822059e-06	-0.267097544696651	0.076	0.114	0.0394256226463866	0	STIM2
NXT1	2.75239016159108e-06	0.273287542999637	0.169	0.131	0.0588763779465948	0	NXT1
PMAIP1	3.28509749612406e-06	0.310101100467979	0.178	0.14	0.0702715205395897	0	PMAIP1
RFC2	3.86232737602162e-06	0.320165123625869	0.162	0.128	0.0826190449004786	0	RFC2
LGALS4	4.71818486891054e-06	-0.359848832774523	0.083	0.117	0.100926692530865	0	LGALS4
URI1	5.02535373793591e-06	-0.25266869883267	0.125	0.169	0.107497341808187	0	URI1
PTRHD1	5.93049084696093e-06	0.263474980144656	0.155	0.119	0.126859129707341	0	PTRHD1
NDUFA7	6.24867345977087e-06	0.253884317750008	0.146	0.11	0.133665373977959	0	NDUFA7
NCR1	7.89722873829621e-06	0.277170969213484	0.158	0.122	0.168929619940894	0	NCR1
RP11-356I2.4	8.70806055908978e-06	-0.332785283919475	0.079	0.112	0.18627412341949	0	RP11-356I2.4
TRAT1	9.41839510490225e-06	-0.324016525801766	0.2	0.241	0.201468889688964	0	TRAT1
SNX10	1.03178347125313e-05	0.286033712958621	0.163	0.129	0.220708802335758	0	SNX10
HOXB2	1.08402849185354e-05	0.280421798926475	0.121	0.089	0.231884534692391	0	HOXB2
OTUD5	1.14847411592606e-05	0.357889775070175	0.13	0.098	0.245670098137743	0	OTUD5
ERGIC1	2.45978339348346e-05	0.31742101398219	0.151	0.12	0.526172265700047	0	ERGIC1
LAYN	2.87408225374787e-05	-0.268032519277958	0.141	0.181	0.614794934899206	0	LAYN
HSPA1A	2.87453873279107e-05	0.344942621895096	0.23	0.198	0.614892580331339	0	HSPA1A
PPP1R15A	3.6071011724446e-05	0.254740822633613	0.296	0.262	0.771595011797625	0	PPP1R15A
UBL3	4.33135599314896e-05	-0.277699560235812	0.073	0.104	0.926520360494493	0	UBL3
FSD1	9.67506123622364e-05	0.257892290419957	0.134	0.106	1	0	FSD1
XCL2	0.000102351016691392	-0.306559833882043	0.209	0.243	1	0	XCL2
FXYD3	0.000285384409608387	-0.301070015487255	0.098	0.126	1	0	FXYD3
GEM	0.000344405758485529	0.336819546748668	0.113	0.09	1	0	GEM
CARS	0.000366358922595344	-0.282996842447716	0.074	0.1	1	0	CARS
HIP1	0.000646959308705026	0.270683613329695	0.11	0.087	1	0	HIP1
MRPL28	0.00082570894586555	0.250720327805747	0.181	0.157	1	0	MRPL28
NCRNA00107	0.00111404320593637	-0.29147212396385	0.081	0.104	1	0	NCRNA00107
CD3D.1	0	1.6463368122036	0.829	0.341	0	1	CD3D
MT-ND2	0	0.70899786938698	0.991	0.991	0	1	MT-ND2
FTL	0	0.69260850898352	0.961	0.954	0	1	FTL
MT-CYB	0	0.680225868264794	0.986	0.992	0	1	MT-CYB
MT-ND4	0	0.6762258014342	0.996	0.998	0	1	MT-ND4
MT-CO1	0	0.658514744538125	0.997	0.999	0	1	MT-CO1
MT-CO3	0	0.657798212959208	0.997	0.998	0	1	MT-CO3
MT-ND1	0	0.657713273047217	0.961	0.971	0	1	MT-ND1
MT-ND3	0	0.653990519315552	0.983	0.983	0	1	MT-ND3
RPLP2	0	0.643632843013054	0.998	0.999	0	1	RPLP2
MT-ATP6	0	0.64215875935168	0.989	0.994	0	1	MT-ATP6
MT-CO2	0	0.641052347887511	0.998	0.999	0	1	MT-CO2
BTG1	0	0.64067264455396	0.936	0.946	0	1	BTG1
RPL34	0	0.640318125906243	0.996	0.998	0	1	RPL34
RPL13A	0	0.636899030113053	0.998	0.999	0	1	RPL13A
RPS12	0	0.633856727720418	0.998	0.999	0	1	RPS12
RPS6	0	0.633072745031734	0.996	0.999	0	1	RPS6
RPL13	0	0.632895542197669	0.998	1	0	1	RPL13
RPL9	0	0.62976253768946	0.98	0.985	0	1	RPL9
RPL32	0	0.629667136906428	0.995	0.999	0	1	RPL32
RPS27A	0	0.627530717942417	0.996	0.999	0	1	RPS27A
RPL10	0	0.627394503772634	0.998	1	0	1	RPL10
RPS14	0	0.627159354567747	0.994	0.997	0	1	RPS14
RPL21	0	0.626272943192075	0.995	0.999	0	1	RPL21
RPS3	0	0.625515735996662	0.993	0.997	0	1	RPS3
EEF1A1	0	0.6245683122385	0.998	0.999	0	1	EEF1A1
RPL3	0	0.623715832278593	0.989	0.996	0	1	RPL3
RPL7	0	0.623504006164622	0.977	0.983	0	1	RPL7
RPS18	0	0.62203184567647	0.999	0.999	0	1	RPS18
RPL27A	0	0.621974677728319	0.991	0.99	0	1	RPL27A
MALAT1	0	0.619988268039402	0.993	0.998	0	1	MALAT1
RPS3A	0	0.618368855124724	0.99	0.996	0	1	RPS3A
RPL39	0	0.615234049632722	0.995	0.997	0	1	RPL39
CCL5	0	0.612233285903967	0.992	0.978	0	1	CCL5
RPS27	0	0.610681265219222	0.998	0.999	0	1	RPS27
RPS25	0	0.609866892454658	0.977	0.991	0	1	RPS25
RPS15A	0	0.608309759476158	0.996	1	0	1	RPS15A
RPL18A	0	0.607112393997397	0.993	0.996	0	1	RPL18A
MT-RNR2	0	0.605692165636392	0.968	0.979	0	1	MT-RNR2
RPL41	0	0.604150112255241	0.999	1	0	1	RPL41
RPS19	0	0.599659760772367	0.999	1	0	1	RPS19
RPS16	0	0.599603914365789	0.976	0.989	0	1	RPS16
RPS4X	0	0.599320084986363	0.989	0.996	0	1	RPS4X
RPL19	0	0.595983521878139	0.986	0.996	0	1	RPL19
RPL11	0	0.595599109907664	0.986	0.997	0	1	RPL11
RPL28	0	0.594885569529045	0.998	1	0	1	RPL28
RPL35A	0	0.594711935179705	0.979	0.99	0	1	RPL35A
RPS8	0	0.594650365300775	0.98	0.992	0	1	RPS8
RPL35	0	0.59098960928697	0.981	0.991	0	1	RPL35
RPLP1	0	0.589470423866035	1	1	0	1	RPLP1
RPS15	0	0.588156106278688	0.993	0.998	0	1	RPS15
TMSB4X	0	0.587628881326337	1	1	0	1	TMSB4X
RPS28	0	0.587531104609328	0.99	0.998	0	1	RPS28
TPT1	0	0.587185143881256	0.984	0.993	0	1	TPT1
RPL30	0	0.586927036863702	0.975	0.989	0	1	RPL30
RPS2	0	0.586656020947635	0.993	0.998	0	1	RPS2
RPS5	0	0.585541214492919	0.956	0.974	0	1	RPS5
RPL12	0	0.583146468082101	0.975	0.993	0	1	RPL12
RPS29	0	0.581478028214798	0.981	0.994	0	1	RPS29
RPL8	0	0.579082237389996	0.97	0.989	0	1	RPL8
B2M	0	0.579000626655343	0.999	1	0	1	B2M
RPS20	0	0.578004112197106	0.952	0.974	0	1	RPS20
RPL31	0	0.575243720634793	0.95	0.97	0	1	RPL31
RPL23A	0	0.572620064494873	0.979	0.994	0	1	RPL23A
RPS23	0	0.569231389388795	0.981	0.992	0	1	RPS23
RPL26	0	0.567153731914993	0.983	0.998	0	1	RPL26
UBA52	0	0.567012497977871	0.951	0.98	0	1	UBA52
RPL5	0	0.566538488181733	0.925	0.959	0	1	RPL5
RPS13	0	0.562002538816125	0.953	0.987	0	1	RPS13
RPL15	0	0.561719872095309	0.979	0.996	0	1	RPL15
RPL37	0	0.561429952067056	0.979	0.993	0	1	RPL37
RPL36	0	0.551837055062656	0.955	0.985	0	1	RPL36
RPS7	0	0.551835921273071	0.964	0.987	0	1	RPS7
FAU	0	0.551703486636176	0.959	0.988	0	1	FAU
RPL38	0	0.549772649035651	0.911	0.955	0	1	RPL38
RPL10A	0	0.549433120541823	0.945	0.979	0	1	RPL10A
RPS9	0	0.547203338310073	0.949	0.984	0	1	RPS9
RPL18	0	0.546615718642447	0.959	0.989	0	1	RPL18
RPL37A	0	0.539547273262809	0.969	0.99	0	1	RPL37A
PTMA	0	0.534731632769781	0.991	0.999	0	1	PTMA
RPL29	0	0.531675827890855	0.952	0.987	0	1	RPL29
RPL14	0	0.529464848583769	0.936	0.983	0	1	RPL14
RPL7A	0	0.525387813581088	0.931	0.969	0	1	RPL7A
RPL27	0	0.523875132252748	0.924	0.977	0	1	RPL27
RPL6	0	0.521340088653894	0.934	0.978	0	1	RPL6
RPS24	0	0.508845920475898	0.968	0.992	0	1	RPS24
RPSA	0	0.500492461280464	0.922	0.972	0	1	RPSA
ACTB	0	0.462653045406003	0.988	0.999	0	1	ACTB
EEF1D	1.9960986606057e-304	0.579057201365314	0.908	0.949	4.26985464490166e-300	1	EEF1D
IL32	6.53317792099101e-290	0.566787471729041	0.912	0.887	1.39751208907919e-285	1	IL32
TMSB10	1.44301365783932e-289	0.456367555774246	0.946	0.992	3.0867505154841e-285	1	TMSB10
RPS11	3.3417627758649e-285	0.481858439784626	0.914	0.977	7.1483647538526e-281	1	RPS11
RPL22	9.17738467194318e-279	0.522510095731255	0.892	0.955	1.96313435517537e-274	1	RPL22
EIF1	9.67375860668974e-278	0.491509339828391	0.903	0.968	2.069313703557e-273	1	EIF1
PFN1	5.64763176525605e-271	0.440775522474983	0.934	0.983	1.20808491090592e-266	1	PFN1
CD7	6.0844936819201e-269	0.435630047213246	0.933	0.989	1.30153404349953e-264	1	CD7
FTH1	8.63432985306276e-267	0.475427276307478	0.906	0.972	1.84696949886866e-262	1	FTH1
ATP5E	1.98121080241358e-266	0.466117565450531	0.911	0.978	4.2380080274429e-262	1	ATP5E
RPL4	7.32063474711794e-265	0.517031252634115	0.88	0.946	1.565956978756e-260	1	RPL4
HLA-B	2.13905786968428e-263	0.427108436096554	0.92	0.986	4.57565868904164e-259	1	HLA-B
CD52	3.20057264927282e-257	0.504778089801116	0.9	0.956	6.84634495405949e-253	1	CD52
RPS21	2.52075969860911e-254	0.454961099371754	0.892	0.966	5.39215707129474e-250	1	RPS21
RPLP0	7.39018709310049e-248	0.485437213578392	0.868	0.945	1.58083492108513e-243	1	RPLP0
GAPDH	4.32891245172843e-247	0.401393996921895	0.907	0.981	9.25997662549227e-243	1	GAPDH
RACK1	1.98218895378066e-244	0.473216795051336	0.882	0.959	4.24010039103221e-240	1	RACK1
SH3BGRL3	7.22565686438463e-239	0.467170791584425	0.883	0.959	1.54564025986052e-234	1	SH3BGRL3
HLA-A	1.2793425774264e-238	0.419371216929805	0.888	0.975	2.73664170737281e-234	1	HLA-A
RPL24	2.04439244817673e-233	0.462593951547031	0.876	0.96	4.37315988589485e-229	1	RPL24
SERF2	4.60503901355937e-215	0.393980020254603	0.878	0.978	9.85063895390485e-211	1	SERF2
MT-ND5.1	2.01340031376396e-210	0.641819798646141	0.802	0.84	4.30686461117249e-206	1	MT-ND5
RGS1	1.95240268005608e-203	0.542049415735899	0.835	0.877	4.17638457290796e-199	1	RGS1
SRGN	1.01497919891937e-200	0.408257053020267	0.873	0.969	2.17114200440842e-196	1	SRGN
ACTG1	7.33802325744667e-195	0.345875535728587	0.871	0.971	1.56967655500042e-190	1	ACTG1
CFL1	1.05620689218172e-194	0.359443259678441	0.867	0.975	2.25933216306591e-190	1	CFL1
PFDN5	2.9169140958632e-189	0.519129505284037	0.815	0.898	6.23957094246096e-185	1	PFDN5
ZFP36L2	9.19578833308448e-185	0.559683603871508	0.803	0.857	1.9670710823301e-180	1	ZFP36L2
HCST	1.57429121268085e-180	0.449711299297058	0.831	0.928	3.3675663330456e-176	1	HCST
RPL23	1.3381007582363e-177	0.438622215188411	0.825	0.936	2.86233133194326e-173	1	RPL23
HLA-C	1.6299383874764e-175	0.430640203740165	0.813	0.92	3.48660120465077e-171	1	HLA-C
RPS10	2.28030562698334e-162	0.413696704428446	0.817	0.934	4.87780176668007e-158	1	RPS10
CD3G.1	8.91129432468325e-161	1.47764354011074	0.489	0.216	1.90621496899299e-156	1	CD3G
PABPC1	4.09168201263533e-160	0.434369662802933	0.802	0.92	8.75251699322823e-156	1	PABPC1
KLRD1.1	2.78355246635894e-148	0.734546910863901	0.725	0.673	5.9542970807884e-144	1	KLRD1
EEF1B2	2.05696274248933e-144	0.515995713016955	0.751	0.841	4.40004900245893e-140	1	EEF1B2
RPS26	3.54451300113023e-141	0.391472537460885	0.823	0.944	7.58206776071768e-137	1	RPS26
NACA	6.14761432727554e-140	0.394430005839436	0.79	0.921	1.31503618074751e-135	1	NACA
STMN1	1.23206512592586e-135	-1.18056379671436	0.064	0.417	2.63551051086801e-131	1	STMN1
H3F3A	1.49408219103005e-134	0.295095228398439	0.815	0.964	3.19599121483239e-130	1	H3F3A
TNFRSF18.1	1.04372250227956e-130	-0.883158954070743	0.211	0.683	2.2326268046262e-126	1	TNFRSF18
OAZ1	8.67166024620995e-130	0.36152940679879	0.782	0.924	1.85495484326677e-125	1	OAZ1
PPDPF	6.62709864540291e-129	0.450013648951937	0.758	0.863	1.41760267123814e-124	1	PPDPF
H3F3B	2.03985146289036e-128	0.345013490406876	0.8	0.948	4.36344626426877e-124	1	H3F3B
TRBC2.1	2.7050407054243e-127	0.642750508180589	0.703	0.75	5.78635257297311e-123	1	TRBC2
MT-RNR1	1.57432234559371e-126	0.44490173567726	0.759	0.871	3.3676329294595e-122	1	MT-RNR1
TXNIP	9.98299389908306e-126	0.581577546452274	0.727	0.755	2.13546222495286e-121	1	TXNIP
RPS17	5.31507595171403e-125	0.443431134064058	0.771	0.833	1.13694789683115e-120	1	RPS17
CXCR4.1	1.84753094519375e-124	0.799123286393027	0.663	0.597	3.95205344486395e-120	1	CXCR4
TRGC2.1	2.26275145320007e-122	1.3570682142413	0.464	0.235	4.84025163354026e-118	1	TRGC2
S100A13.1	4.02926237409548e-122	-1.33881342950747	0.022	0.304	8.61899514442764e-118	1	S100A13
ID2	2.40282271103632e-120	0.389423103725458	0.774	0.901	5.1398780611778e-116	1	ID2
TYMS	1.56695074686064e-118	-1.27369716186726	0.006	0.262	3.3518643426096e-114	1	TYMS
MPG.1	5.73884177686619e-118	-0.863431518924788	0.12	0.497	1.22759564448945e-113	1	MPG
IL7R.1	1.03238845416551e-116	1.69554275081536	0.263	0.064	2.20838214230544e-112	1	IL7R
KRT81.1	1.56354238120753e-116	-1.19314165798488	0.047	0.347	3.34457350764104e-112	1	KRT81
TOMM7	2.12602156085389e-112	0.457023911393909	0.741	0.858	4.54777272082256e-108	1	TOMM7
PCLAF	4.30581099823397e-111	-1.20977867553511	0.013	0.267	9.21056030632229e-107	1	PCLAF
TMA7	7.63578928311796e-109	0.365067359055427	0.753	0.906	1.63337168555176e-104	1	TMA7
CD81	1.80405209371165e-108	-0.999778795947684	0.059	0.358	3.85904783365859e-104	1	CD81
STARD3NL.1	6.38038819612592e-106	-0.830710118611752	0.12	0.473	1.3648288390333e-101	1	STARD3NL
TPM4.1	3.92550297961982e-103	-0.825799471738839	0.085	0.4	8.39704342370476e-99	1	TPM4
KLRC2	7.47742768962117e-101	0.633789135542892	0.678	0.676	1.59949655708687e-96	1	KLRC2
HOPX	2.66875568092244e-100	0.37649050749672	0.759	0.885	5.70873527706119e-96	1	HOPX
TSC22D3	4.14738988728559e-100	0.573776528026747	0.695	0.724	8.8716817078926e-96	1	TSC22D3
SLC16A3.1	1.29558379780828e-98	-0.801458167923602	0.101	0.421	2.77138330189169e-94	1	SLC16A3
YBX1	5.94616041910228e-96	0.373664656259405	0.721	0.858	1.27194317525017e-91	1	YBX1
TRDC	4.12861921468316e-95	0.355379046711778	0.743	0.899	8.83152936212874e-91	1	TRDC
FABP1.1	7.56358290298796e-95	1.48678661264851	0.255	0.076	1.61792601877815e-90	1	FABP1
CYBA	8.53472546036946e-95	0.375515173743215	0.728	0.877	1.82566312322763e-90	1	CYBA
PCNA	2.77241173411174e-93	-0.86661359363685	0.053	0.317	5.93046594043842e-89	1	PCNA
FCER1G.1	5.19141953695013e-92	-0.672966808362912	0.311	0.798	1.110496553149e-87	1	FCER1G
ADGRG3.1	1.16489053797637e-91	-1.14774890771478	0.005	0.211	2.49181734978525e-87	1	ADGRG3
BTF3	3.57065617884314e-91	0.36959907952893	0.72	0.875	7.63799063216336e-87	1	BTF3
KRT86.1	2.55443018002301e-87	-0.917236736107374	0.073	0.34	5.46418159808723e-83	1	KRT86
NDFIP2.1	5.12502882709248e-86	-0.723063625358502	0.108	0.408	1.09629491640335e-81	1	NDFIP2
COX4I1	5.90854336681284e-86	0.381473434386807	0.713	0.865	1.26389651159493e-81	1	COX4I1
COX7C	1.43814496597795e-85	0.3283784110408	0.728	0.898	3.07633589672344e-81	1	COX7C
FGR.1	1.84251641707739e-85	-1.10304551738947	0.011	0.212	3.94132686777024e-81	1	FGR
SNRPD1	5.43242305034077e-84	-0.588161533257319	0.138	0.466	1.16204961469839e-79	1	SNRPD1
SNRPD3	6.63894390421246e-84	-0.645361495409669	0.113	0.416	1.42013649055009e-79	1	SNRPD3
CSF1.1	1.38338431115914e-83	-1.03815234322003	0.015	0.217	2.95919738000051e-79	1	CSF1
CD3E	2.66581015077463e-82	0.448667743766704	0.684	0.784	5.70243449352201e-78	1	CD3E
NME1.1	2.22364586694399e-81	-0.798300881092674	0.052	0.291	4.75660087397988e-77	1	NME1
PCID2.1	2.78574309753956e-81	-0.713042838465684	0.119	0.416	5.95898305994688e-77	1	PCID2
MCM5	5.60225830352729e-79	-0.824099740248863	0.032	0.245	1.19837907370752e-74	1	MCM5
NASP	1.37164306137994e-78	-0.633563283340646	0.085	0.35	2.93408167259784e-74	1	NASP
AP2S1.1	2.07600752474263e-77	-0.581687640593639	0.133	0.441	4.44078769617696e-73	1	AP2S1
CBX3	1.22428752522596e-76	-0.522370586527279	0.136	0.448	2.61887344521086e-72	1	CBX3
EEF2	3.06237739570299e-76	0.437446815722074	0.677	0.79	6.55073148714827e-72	1	EEF2
ZFP36	3.55422566311909e-76	0.491798334254586	0.667	0.733	7.60284411597805e-72	1	ZFP36
MCM7	5.87702801705318e-75	-0.801747431981761	0.025	0.222	1.25715506312785e-70	1	MCM7
PTGER2.1	1.90290521246774e-74	1.39943455567553	0.257	0.096	4.07050453998975e-70	1	PTGER2
HNRNPA1	4.50878924591714e-73	0.303567890892208	0.706	0.88	9.64475107594136e-69	1	HNRNPA1
ANP32E	7.7589408766157e-73	-0.612075538827769	0.073	0.313	1.65971504291686e-68	1	ANP32E
ARPC2	3.04487927788392e-72	0.251792358711527	0.721	0.911	6.51330126332149e-68	1	ARPC2
CD63	2.29554319049776e-71	0.301583792995541	0.703	0.875	4.91039643879377e-67	1	CD63
ZBTB16.1	3.77858432072854e-71	-0.780604513919041	0.06	0.282	8.08276972047041e-67	1	ZBTB16
PSMD8	4.03862376066196e-71	-0.518411677264154	0.162	0.483	8.63902008643201e-67	1	PSMD8
CKS2	4.80827098312361e-71	-0.69059039503389	0.061	0.285	1.02853724599997e-66	1	CKS2
RBPJ	7.88683241555937e-71	-0.584060077970042	0.11	0.38	1.68707232201231e-66	1	RBPJ
CCDC167	1.04553596315686e-70	-0.689800928223266	0.047	0.258	2.23650597878885e-66	1	CCDC167
MKI67.1	1.79879395227588e-70	-0.845929964826602	0.005	0.169	3.84780014331333e-66	1	MKI67
VDAC1.1	2.17667439645041e-70	-0.47915959675042	0.178	0.513	4.65612420144708e-66	1	VDAC1
PSMB2.1	2.83254237625646e-70	-0.553037058340043	0.115	0.39	6.05909139705019e-66	1	PSMB2
ZWINT.1	3.85264286835451e-70	-0.831175128607782	0.003	0.163	8.24118835969714e-66	1	ZWINT
PSMA2.1	4.62928331725465e-70	-0.499736917440621	0.164	0.483	9.90249994393943e-66	1	PSMA2
HLA-DRA.1	4.84575819241295e-70	-0.62702020333013	0.082	0.324	1.03655613493906e-65	1	HLA-DRA
ANXA2	1.16095068522054e-68	-0.538233360379863	0.134	0.42	2.48338961075527e-64	1	ANXA2
PSMA5	3.15975772784796e-68	-0.516660126796617	0.12	0.395	6.75903775563958e-64	1	PSMA5
CCT5	3.84979067746541e-68	-0.635480215331425	0.058	0.274	8.23508723816627e-64	1	CCT5
ITGB1	4.70671245510103e-68	-0.623604057660908	0.083	0.321	1.00681286127066e-63	1	ITGB1
PPM1G	6.46027443002569e-68	-0.560756849866435	0.082	0.321	1.38191730332679e-63	1	PPM1G
TSPO.1	6.50773138635789e-68	-0.527238237909856	0.172	0.49	1.39206882085582e-63	1	TSPO
PSMA4.1	9.04334838466598e-68	-0.460589162135628	0.207	0.562	1.9344626529639e-63	1	PSMA4
CAPG.1	2.62581582686128e-67	-0.523947329825012	0.231	0.602	5.61688263523897e-63	1	CAPG
HSPD1	3.87916131709966e-67	-0.518349458474834	0.098	0.349	8.29791397340789e-63	1	HSPD1
GLTSCR2	8.28011088767331e-67	0.569098877221955	0.615	0.675	1.7711985199822e-62	1	GLTSCR2
DNMT1	8.42351070912753e-67	-0.589280460429935	0.072	0.299	1.80187317578947e-62	1	DNMT1
ANP32A	2.48130974789997e-66	-0.562302515837402	0.091	0.333	5.30776968173282e-62	1	ANP32A
PSME2.1	3.12155278959831e-66	-0.466067161917149	0.26	0.663	6.67731357222974e-62	1	PSME2
PHYKPL.1	3.90146796268572e-66	-0.545117074023495	0.153	0.448	8.34563011898102e-62	1	PHYKPL
PSMB7.1	3.96306013810333e-66	-0.507500571589328	0.122	0.393	8.47738194141682e-62	1	PSMB7
DNAJA1	2.42587660753186e-65	-0.498673099219955	0.114	0.375	5.18919265117141e-61	1	DNAJA1
FIBP.1	2.53812664286262e-65	-0.521777393449654	0.113	0.373	5.42930670174742e-61	1	FIBP
HNRNPAB	3.10810998983808e-65	-0.515934916535755	0.099	0.346	6.64855807926264e-61	1	HNRNPAB
NUSAP1.1	4.63136926977813e-65	-0.819021660320374	0.007	0.163	9.9069620049824e-61	1	NUSAP1
WDR1.1	9.75754416897005e-65	-0.462132935961315	0.171	0.483	2.08723627318438e-60	1	WDR1
RANBP1	1.27482445337151e-64	-0.449494767062727	0.203	0.546	2.726976988207e-60	1	RANBP1
HAVCR2.1	1.60144829687614e-64	-0.534095526231528	0.128	0.397	3.42565805184775e-60	1	HAVCR2
SMC2	1.76785213215966e-64	-0.66356509205442	0.033	0.216	3.78161249590272e-60	1	SMC2
MTHFD2	1.2941054522597e-63	-0.695695616856019	0.048	0.243	2.76822097292873e-59	1	MTHFD2
HELLS	1.31533337885877e-63	-0.781421439757189	0.009	0.163	2.8136296307168e-59	1	HELLS
SARAF.1	3.5926560708911e-63	0.657759039464008	0.586	0.615	7.68505060124316e-59	1	SARAF
EVL	3.71245934198882e-63	0.331186474351689	0.683	0.852	7.94132177844828e-59	1	EVL
TFDP1	1.70809692627352e-62	-0.598669160086934	0.058	0.262	3.65379013499168e-58	1	TFDP1
RPA3	2.00525835450206e-62	-0.469582196930968	0.108	0.358	4.28944814611536e-58	1	RPA3
HSBP1	2.36488731237244e-62	-0.514116691113984	0.103	0.347	5.05873044989588e-58	1	HSBP1
ATP5L	2.94394958514723e-62	0.275322807734085	0.699	0.901	6.29740255758844e-58	1	ATP5L
APOBEC3G.1	3.16083558324424e-62	-0.47700068300795	0.147	0.429	6.76134339611775e-58	1	APOBEC3G
PRF1.1	3.20780304490704e-62	-0.526672449163501	0.258	0.628	6.86181149336065e-58	1	PRF1
CCL3.1	5.0395661336757e-62	-0.748316729298536	0.09	0.313	1.07801359165457e-57	1	CCL3
MCM3	5.28942942651572e-62	-0.617012449672736	0.04	0.226	1.13146184862598e-57	1	MCM3
ATXN10	6.26114063604909e-62	-0.575245640654295	0.057	0.26	1.33932059345726e-57	1	ATXN10
ILF2	1.07716841837002e-61	-0.478916676934852	0.094	0.328	2.3041709637353e-57	1	ILF2
NDUFA12	1.53112441594139e-61	-0.428923608898503	0.142	0.419	3.27522823814024e-57	1	NDUFA12
PSMB1.1	2.23397775105355e-61	-0.413944827711654	0.22	0.574	4.77870180727865e-57	1	PSMB1
PHF19	3.29896241255392e-61	-0.672687292300387	0.025	0.193	7.05681049669409e-57	1	PHF19
GSTO1	3.97993261020818e-61	-0.465412405522243	0.1	0.34	8.51347384649633e-57	1	GSTO1
CYTOR	4.35584157781416e-61	-0.457715766647226	0.188	0.503	9.31758071910227e-57	1	CYTOR
H2AFY	5.8031386983859e-61	-0.433074901374115	0.135	0.407	1.24134939897173e-56	1	H2AFY
STOML2	6.71751037673844e-61	-0.480396989182356	0.084	0.308	1.43694264468812e-56	1	STOML2
CD69	7.31030919329596e-61	0.296558402777846	0.712	0.877	1.56374823953794e-56	1	CD69
MRPL52	7.53578909565317e-61	-0.422070299019872	0.133	0.402	1.61198064545117e-56	1	MRPL52
SNRPE.1	8.02093970207073e-61	-0.442992144304448	0.185	0.498	1.71575921166995e-56	1	SNRPE
ATP5C1	9.54297336169024e-61	-0.430427104856384	0.178	0.487	2.04133743179916e-56	1	ATP5C1
CCT8	1.53952380120499e-60	-0.437504722859468	0.125	0.385	3.2931953631576e-56	1	CCT8
TOP2A.1	1.58972240710031e-60	-0.80293844752534	0.004	0.146	3.40057520102826e-56	1	TOP2A
RPL36A	2.60372355786247e-60	0.357272653224716	0.675	0.832	5.56962506262362e-56	1	RPL36A
TLN1	5.00632908646925e-60	-0.46711976179829	0.125	0.383	1.07090385488664e-55	1	TLN1
MAD2L2	5.11633563259192e-60	-0.49526884489374	0.105	0.346	1.09443535516774e-55	1	MAD2L2
CENPK	6.96812239467373e-60	-0.669430935746249	0.021	0.181	1.49055106144466e-55	1	CENPK
MT2A	7.20885229513819e-60	-0.455556355024256	0.225	0.567	1.54204559445301e-55	1	MT2A
TIMM8B	7.61134417729638e-60	-0.457508849664729	0.123	0.379	1.62814263296547e-55	1	TIMM8B
COMMD6	9.22341722009954e-60	0.427274135866009	0.652	0.789	1.97298117755149e-55	1	COMMD6
TK1.1	9.56424053188407e-60	-0.747669106087228	0.007	0.15	2.04588669217532e-55	1	TK1
MDH1	1.30414713639738e-59	-0.459236239441635	0.098	0.331	2.78970113946763e-55	1	MDH1
SKA2	1.46955544081513e-59	-0.506057394632413	0.062	0.263	3.14352604344765e-55	1	SKA2
FABP5	3.00375887597835e-59	-0.57522330211499	0.045	0.229	6.42534061160529e-55	1	FABP5
STIP1	3.12694124647022e-59	-0.559789781355147	0.071	0.279	6.68884002032445e-55	1	STIP1
PSMC3	3.21844112326098e-59	-0.473830904875007	0.091	0.317	6.88456740676757e-55	1	PSMC3
EIF3J	3.9262735553297e-59	-0.487191116245631	0.1	0.333	8.39869176220577e-55	1	EIF3J
SH3BP1.1	6.05659482128591e-59	-0.529623848207407	0.1	0.332	1.29556619822127e-54	1	SH3BP1
TXNDC17	1.27656578273936e-58	-0.527720831426787	0.075	0.284	2.73070186585777e-54	1	TXNDC17
SLC25A6	3.56420973932741e-58	0.426401847820528	0.64	0.77	7.62420105339526e-54	1	SLC25A6
LMNB1	3.64124421490787e-58	-0.600957660381632	0.02	0.175	7.78898550010941e-54	1	LMNB1
DNAJC9	4.086169731578e-58	-0.537767126036811	0.053	0.242	8.7407256728185e-54	1	DNAJC9
XRCC5	4.34222994904385e-58	-0.432759954201916	0.138	0.403	9.2884640839997e-54	1	XRCC5
RPL36AL	5.0178784064271e-58	0.367080614187152	0.664	0.827	1.07337436991882e-53	1	RPL36AL
CDT1	5.32197427596936e-58	-0.707656615219794	0.008	0.149	1.1384235173726e-53	1	CDT1
NDUFB3	5.98385613433581e-58	-0.387269121759111	0.143	0.415	1.28000666569577e-53	1	NDUFB3
HPRT1	6.63703458536473e-58	-0.429639871527191	0.1	0.331	1.41972806815537e-53	1	HPRT1
SH2D1B.1	7.31069742956165e-58	-0.568056870801557	0.086	0.302	1.56383128715753e-53	1	SH2D1B
BIRC5.1	7.89559009729712e-58	-0.760445092765601	0.002	0.136	1.68894567771283e-53	1	BIRC5
TMPO.1	8.41861341460906e-58	-0.487854666538805	0.067	0.27	1.80082559551902e-53	1	TMPO
PMF1.1	1.1485516286445e-57	-0.558732414710762	0.078	0.287	2.45686678883345e-53	1	PMF1
TMEM106C	1.24745564012232e-57	-0.529076804308967	0.06	0.255	2.66843235978565e-53	1	TMEM106C
SNRNP25	1.9310823220871e-57	-0.616343177471857	0.032	0.2	4.13077819517651e-53	1	SNRNP25
MYL12A	1.9575871866112e-57	0.281835233804105	0.688	0.879	4.18747475088002e-53	1	MYL12A
UBE2S.1	2.38700433497411e-57	-0.556593399672863	0.062	0.257	5.10604097294312e-53	1	UBE2S
NKG7	3.48593625125738e-57	0.314112478489875	0.69	0.829	7.45676623506467e-53	1	NKG7
UBE2C.1	3.53812243073267e-57	-0.761277608477514	0.006	0.142	7.56839769158026e-53	1	UBE2C
RFC2.1	3.67587726226949e-57	-0.665139855408455	0.028	0.19	7.86306905172068e-53	1	RFC2
SLBP	3.70812510010358e-57	-0.471952345793183	0.09	0.31	7.93205040163156e-53	1	SLBP
SNRPF	5.17395303087895e-57	-0.358963023380083	0.188	0.5	1.10676029283532e-52	1	SNRPF
GZMK.1	6.86738936113791e-57	-1.01015926222025	0.013	0.157	1.46900325824101e-52	1	GZMK
COL23A1.1	7.52247939478997e-57	-0.858244989317165	0.006	0.142	1.60913356733952e-52	1	COL23A1
ASF1B.1	1.24890890561788e-56	-0.678344740157548	0.008	0.147	2.67154104000722e-52	1	ASF1B
CKS1B.1	1.29585232299853e-56	-0.51831911532689	0.061	0.255	2.77195770412615e-52	1	CKS1B
PUF60	1.42716446695652e-56	-0.470061384926076	0.091	0.31	3.0528475112667e-52	1	PUF60
ATP5H	3.42998707588477e-56	-0.406957498378729	0.147	0.416	7.33708535402512e-52	1	ATP5H
CENPF.1	3.63243934061582e-56	-0.740949115144529	0.004	0.138	7.77015099351129e-52	1	CENPF
DENND6B.1	4.05330458329762e-56	-0.674317195842829	0.033	0.199	8.67042383413194e-52	1	DENND6B
ARPP19	4.94312799097676e-56	-0.422958908376639	0.113	0.351	1.05738450854984e-51	1	ARPP19
RP11-511P7.2.1	4.94567322511826e-56	-0.697466273779487	0.041	0.213	1.05792895958505e-51	1	RP11-511P7.2
NDUFAB1	5.29270343313366e-56	-0.437580816681523	0.124	0.37	1.13216219138162e-51	1	NDUFAB1
PSMB6	6.62025101598266e-56	-0.413564154530341	0.143	0.406	1.41613789482885e-51	1	PSMB6
NDUFB6	6.71800676835737e-56	-0.456371943107629	0.115	0.354	1.43704882781932e-51	1	NDUFB6
MRPL51	7.77691095298098e-56	-0.390554643860918	0.178	0.473	1.66355902195216e-51	1	MRPL51
H2AFX.1	9.97514336664248e-56	-0.543187232999944	0.052	0.234	2.13378291755849e-51	1	H2AFX
ANP32B	1.18649527461814e-55	-0.367752535530034	0.184	0.488	2.53803204193566e-51	1	ANP32B
CD151.1	1.19343124949384e-55	-0.5518711417222	0.081	0.289	2.55286878579227e-51	1	CD151
CDKN2C	1.35326154839043e-55	-0.671126884000976	0.033	0.196	2.89476177816196e-51	1	CDKN2C
PSMC1	1.86727281740024e-55	-0.50974262344325	0.077	0.281	3.99428328370084e-51	1	PSMC1
JUN	2.10263250412135e-55	-0.43347939375297	0.218	0.532	4.49774118956599e-51	1	JUN
GTF3C6	3.37462946523045e-55	-0.438526479207988	0.088	0.302	7.21866988907446e-51	1	GTF3C6
TRGC1.1	4.27831697769268e-55	1.11659027794914	0.387	0.269	9.15174784698241e-51	1	TRGC1
IER2.1	4.28262790835577e-55	-0.483065111739629	0.156	0.419	9.16096935876382e-51	1	IER2
CACYBP	4.70430215152653e-55	-0.401454628145987	0.119	0.359	1.00629727323304e-50	1	CACYBP
TALDO1	5.28247798368136e-55	-0.408794389929194	0.126	0.373	1.12997486548928e-50	1	TALDO1
CCND2.1	6.02891994268113e-55	-0.398554664649227	0.22	0.55	1.28964626493892e-50	1	CCND2
CARHSP1	9.47060548089219e-55	-0.39283675961078	0.13	0.379	2.02585721841765e-50	1	CARHSP1
CDK1.1	9.77885463850898e-55	-0.697201955394147	0.002	0.129	2.09179479572345e-50	1	CDK1
TWF2	1.0468348550712e-54	-0.489321232495385	0.081	0.287	2.2392844384828e-50	1	TWF2
PKM	1.31161657373147e-54	-0.41374363612079	0.232	0.575	2.805679012869e-50	1	PKM
GINS2	1.64769483147176e-54	-0.729762377242606	0.004	0.134	3.52458401400125e-50	1	GINS2
HSPB11	1.67454317512305e-54	-0.407990806109536	0.123	0.367	3.58201530590572e-50	1	HSPB11
CTSA	1.67605410489657e-54	-0.532108681376507	0.084	0.291	3.58524733578425e-50	1	CTSA
IFNG	2.99597261730245e-54	-0.855977704014714	0.028	0.182	6.40868502567168e-50	1	IFNG
HSPA1A.1	4.14574985307626e-54	-0.629885036401087	0.074	0.269	8.86817351071543e-50	1	HSPA1A
AKR1B1.1	6.09048526116925e-54	-0.505309163386959	0.086	0.294	1.30281570221671e-49	1	AKR1B1
SNRPG	6.6684060966329e-54	-0.377158149008522	0.247	0.603	1.42643874813074e-49	1	SNRPG
COX5A.1	9.05860773185476e-54	-0.378401898066232	0.243	0.597	1.93772677992105e-49	1	COX5A
POLR2G.1	1.31341282258947e-53	-0.413750898543281	0.169	0.446	2.80952136880114e-49	1	POLR2G
VCP	1.76278507126188e-53	-0.507876646908936	0.075	0.272	3.7707735459363e-49	1	VCP
NUTF2.1	2.46089219726927e-53	-0.452014103689278	0.095	0.31	5.2640944991787e-49	1	NUTF2
SMC3	2.68169378989299e-53	-0.438158160476765	0.081	0.283	5.73641118596009e-49	1	SMC3
UBE2T.1	2.77028170323192e-53	-0.610919546533081	0.013	0.151	5.9259095913834e-49	1	UBE2T
SCCPDH	3.16999844594901e-53	-0.58926324861829	0.033	0.191	6.78094367572953e-49	1	SCCPDH
CENPM.1	5.09285011511215e-53	-0.621887891171995	0.016	0.155	1.08941156812364e-48	1	CENPM
RAB27A	6.71817934646181e-53	-0.340746796515559	0.166	0.443	1.43708574400165e-48	1	RAB27A
MAGOH	7.34129569303978e-53	-0.40035126459447	0.099	0.317	1.57037656169814e-48	1	MAGOH
EIF4A3	7.41991524740442e-53	-0.504986095812	0.049	0.221	1.58719407057228e-48	1	EIF4A3
PSMD4	1.04342577754751e-52	-0.428841246050279	0.109	0.334	2.23199208075188e-48	1	PSMD4
EIF5A	1.4933024309538e-52	-0.341082196009822	0.197	0.5	3.19432323005328e-48	1	EIF5A
DDX39A	1.82969436241476e-52	-0.432451122875868	0.069	0.259	3.91389921064142e-48	1	DDX39A
PHGR1.1	2.43174089049133e-52	1.13328081248953	0.326	0.195	5.20173693885001e-48	1	PHGR1
FUCA1.1	2.85813935603992e-52	-0.624272042968022	0.05	0.221	6.113845896505e-48	1	FUCA1
CENPW.1	3.48907382953794e-52	-0.626425646135963	0.008	0.137	7.46347782876461e-48	1	CENPW
EIF2S2	3.97609286382128e-52	-0.389143230702481	0.172	0.45	8.5052602450001e-48	1	EIF2S2
ILK	4.1028561013953e-52	-0.43717556096965	0.084	0.286	8.77641948649468e-48	1	ILK
CDC123	5.47206072822063e-52	-0.475366932693075	0.059	0.238	1.17052851037368e-47	1	CDC123
FDPS	1.50526237753518e-51	-0.361074838692837	0.117	0.346	3.21990675178551e-47	1	FDPS
DNAJC8	1.9650092464274e-51	-0.368699330972311	0.15	0.408	4.20335127903285e-47	1	DNAJC8
ITGA1.1	2.08088614227181e-51	0.83946708905694	0.486	0.445	4.45122354693362e-47	1	ITGA1
ATP5F1.1	2.72977380156295e-51	-0.361185982127507	0.161	0.427	5.8392591389233e-47	1	ATP5F1
RAB8A	2.79640826142739e-51	-0.450851098682787	0.071	0.26	5.98179691201933e-47	1	RAB8A
PSMB3	2.94759791049528e-51	-0.353774527569153	0.226	0.554	6.30520669034046e-47	1	PSMB3
LGALS3	4.43475270536125e-51	-0.441712093738212	0.129	0.365	9.48637951203825e-47	1	LGALS3
GLRX3	5.27472281537829e-51	-0.489862695718745	0.062	0.243	1.12831595743757e-46	1	GLRX3
DTYMK	5.52448992188091e-51	-0.514253389958593	0.036	0.192	1.18174363918955e-46	1	DTYMK
RRM1	6.10222581412655e-51	-0.607248439155968	0.015	0.148	1.30532712389981e-46	1	RRM1
SEC14L1	6.224815585157e-51	-0.59039879838372	0.042	0.203	1.33155030182093e-46	1	SEC14L1
RPN2	7.66905437526865e-51	-0.451115270866913	0.073	0.263	1.64048742141372e-46	1	RPN2
KPNA2	7.69837748408754e-51	-0.563096808055263	0.035	0.189	1.64675992762117e-46	1	KPNA2
SAE1	8.92030985291187e-51	-0.523362882334732	0.04	0.199	1.90814348063638e-46	1	SAE1
CASP4.1	1.5265176945835e-50	-0.381323988923812	0.153	0.409	3.26537400048356e-46	1	CASP4
SLC25A39.1	1.66015009252275e-50	-0.359998654174597	0.166	0.437	3.55122706291541e-46	1	SLC25A39
MAD2L1.1	1.89571041085785e-50	-0.495737135215563	0.031	0.182	4.05511413986603e-46	1	MAD2L1
PDCD5	2.11898948048752e-50	-0.404397290982792	0.085	0.285	4.53273039771085e-46	1	PDCD5
YWHAQ	2.44139188130626e-50	-0.332747028909319	0.208	0.517	5.22238137330222e-46	1	YWHAQ
HN1	2.53312671900524e-50	-0.330678036562028	0.156	0.416	5.4186113646241e-46	1	HN1
DCTPP1.1	2.66709063649577e-50	-0.484253135914344	0.06	0.237	5.70517358052811e-46	1	DCTPP1
SMC4.1	3.51382549912503e-50	-0.345162689497088	0.128	0.365	7.51642412517835e-46	1	SMC4
FEN1	3.51418759093233e-50	-0.614985920122466	0.016	0.15	7.51719867576335e-46	1	FEN1
AMICA1.1	3.62795313383913e-50	1.19668189496904	0.248	0.119	7.76055454859528e-46	1	AMICA1
RBBP7	4.8061914689585e-50	-0.415873089621934	0.075	0.264	1.02809241712491e-45	1	RBBP7
RRM2.1	5.12731454517475e-50	-0.690908389042295	0.003	0.12	1.09678385435833e-45	1	RRM2
CLSPN	5.48080687690864e-50	-0.607224593352431	0.007	0.129	1.17239939903953e-45	1	CLSPN
PSMC5	5.72229227912452e-50	-0.380147651458851	0.115	0.338	1.22405554142753e-45	1	PSMC5
B3GNT7.1	6.18994988665302e-50	-0.588888872244784	0.049	0.213	1.32409218025395e-45	1	B3GNT7
CCT3	6.25567237825016e-50	-0.378399125957552	0.129	0.364	1.33815087843149e-45	1	CCT3
HSPA1B.1	8.79707926612625e-50	-0.644107815227847	0.057	0.227	1.88178322581707e-45	1	HSPA1B
COPZ1	9.14906356770526e-50	-0.415454539133735	0.12	0.346	1.95707618776783e-45	1	COPZ1
GPR171.1	1.27683705716145e-49	0.614590732805691	0.563	0.588	2.73128214897406e-45	1	GPR171
NUDC	1.86730454019288e-49	-0.353465680045534	0.141	0.385	3.99435114192658e-45	1	NUDC
CARD19.1	2.18571243698651e-49	-0.530390862217148	0.063	0.239	4.67545747395784e-45	1	CARD19
MCM6	2.38306942310694e-49	-0.543102731649135	0.025	0.166	5.09762380296805e-45	1	MCM6
NONO	2.70260101157411e-49	-0.327551164457803	0.131	0.366	5.78113382385817e-45	1	NONO
IFI6.1	3.06950201582872e-49	-0.408390994434538	0.109	0.322	6.56597176205922e-45	1	IFI6
HSD17B10	3.61981996288381e-49	-0.360926562513838	0.117	0.34	7.74315688260475e-45	1	HSD17B10
AURKB.1	4.81937306963988e-49	-0.636515251306306	0.001	0.113	1.03091209332667e-44	1	AURKB
DRAIC.1	4.95323126229129e-49	-0.596985975329919	0.04	0.194	1.05954569931673e-44	1	DRAIC
UQCC2	5.25764137365662e-49	-0.417182348196526	0.088	0.285	1.12466206623889e-44	1	UQCC2
BANF1	5.52196050842576e-49	-0.310365347483581	0.2	0.499	1.18120257235735e-44	1	BANF1
PSMA3	8.27531560982395e-49	-0.38297872086862	0.098	0.304	1.77017276209744e-44	1	PSMA3
HSPH1	9.03377770490993e-49	-0.521167061397823	0.05	0.213	1.93241538885728e-44	1	HSPH1
HDGF	1.17085031422851e-48	-0.469954924386041	0.044	0.202	2.50456590716621e-44	1	HDGF
YWHAE	1.3390513257131e-48	-0.328653081502741	0.158	0.417	2.8643646908329e-44	1	YWHAE
AP1S1.1	1.43653824184874e-48	-0.532423973849129	0.054	0.22	3.07289895313865e-44	1	AP1S1
SLFN13	1.56992883102789e-48	-0.594087891210027	0.02	0.153	3.35823476245175e-44	1	SLFN13
CCT2	1.58078972433609e-48	-0.363910699788861	0.079	0.268	3.38146729932733e-44	1	CCT2
SNRPC	1.74913920198997e-48	-0.36637777187529	0.111	0.327	3.74158366697674e-44	1	SNRPC
ATP5J2.1	2.08319787078146e-48	-0.37594788827378	0.296	0.686	4.45616856538861e-44	1	ATP5J2
PSMD7	2.16967642773497e-48	-0.402750509347952	0.086	0.28	4.64115484656788e-44	1	PSMD7
SLA	2.78901737177065e-48	-0.351179626058927	0.18	0.451	5.9659870599546e-44	1	SLA
LAMTOR2.1	3.05756922254423e-48	-0.375554567659822	0.123	0.346	6.54044632394436e-44	1	LAMTOR2
NUDT1	3.21064298977827e-48	-0.439973929439444	0.054	0.22	6.8678864194347e-44	1	NUDT1
MRPL13	3.41706027041905e-48	-0.421893546106174	0.059	0.23	7.30943362445339e-44	1	MRPL13
TIMM10	3.60050866749383e-48	-0.469984152490921	0.055	0.221	7.70184809063605e-44	1	TIMM10
EIF3A	4.39133334655322e-48	-0.353546117372336	0.118	0.339	9.39350116161199e-44	1	EIF3A
ACOT7	4.64511545464128e-48	-0.520534016734612	0.035	0.183	9.93636646902316e-44	1	ACOT7
PTPN18.1	6.8739779951283e-48	-0.428168673420556	0.101	0.305	1.4704126329379e-43	1	PTPN18
HNRNPR	1.22300343639739e-47	-0.298793040750296	0.142	0.385	2.61612665079767e-43	1	HNRNPR
RBBP4	1.24196542437491e-47	-0.300510453864732	0.127	0.356	2.65668823928037e-43	1	RBBP4
USP1	1.34034048291331e-47	-0.454278372289726	0.047	0.206	2.86712232699987e-43	1	USP1
OST4	1.49561327032632e-47	0.321156552875209	0.654	0.833	3.19926634655503e-43	1	OST4
MRPL18	1.64664814758689e-47	-0.442152060440227	0.071	0.251	3.52234505250312e-43	1	MRPL18
GNLY.1	1.71532668419742e-47	-0.499770512990799	0.313	0.639	3.6692553101667e-43	1	GNLY
RALY	1.77789222202342e-47	-0.336285828472152	0.195	0.481	3.80308925213029e-43	1	RALY
ANXA6	2.01179469553644e-47	-0.407567126146046	0.105	0.312	4.30343003322199e-43	1	ANXA6
PSMB8	2.07812344021241e-47	-0.339532350486978	0.229	0.544	4.44531385095836e-43	1	PSMB8
NDUFV2	2.56851985031858e-47	-0.352278515590546	0.118	0.336	5.49432081181647e-43	1	NDUFV2
SLC25A5	2.62002194827413e-47	-0.348872786372047	0.268	0.629	5.60448894955319e-43	1	SLC25A5
POLR2E	3.93581451539017e-47	-0.409836430837898	0.115	0.33	8.41910082987111e-43	1	POLR2E
WDR34	4.27603207699289e-47	-0.578147685016675	0.014	0.139	9.14686021589549e-43	1	WDR34
ROMO1	5.27244898072409e-47	-0.305827020134855	0.198	0.485	1.12782956146669e-42	1	ROMO1
PRDX3	5.72417710701075e-47	-0.386790197844306	0.085	0.274	1.22445872496067e-42	1	PRDX3
STXBP2.1	6.07591655404638e-47	-0.486817167950836	0.074	0.252	1.29969931007606e-42	1	STXBP2
NUDT21	6.22261991396207e-47	-0.409388243653309	0.069	0.246	1.33108062579563e-42	1	NUDT21
MPC1	6.41597455986155e-47	-0.335300030139848	0.121	0.342	1.37244111809998e-42	1	MPC1
DCTN3	7.71473333011407e-47	-0.328074777517297	0.134	0.366	1.6502586066447e-42	1	DCTN3
TPX2.1	9.08830473107703e-47	-0.578843484814899	0.005	0.118	1.94407926502469e-42	1	TPX2
NDUFS3	9.33084542352526e-47	-0.40171201626961	0.067	0.241	1.99596114454629e-42	1	NDUFS3
SFPQ	1.27160070080131e-46	-0.275740555630542	0.178	0.449	2.72008105908407e-42	1	SFPQ
AC068491.1	1.39057720561984e-46	-0.486832993358514	0.072	0.249	2.97458370054141e-42	1	AC068491.1
GGH.1	1.5145936734216e-46	-0.559113171191954	0.009	0.128	3.23986732681615e-42	1	GGH
SERBP1	1.67258480918981e-46	-0.325421935512205	0.26	0.611	3.57782616533793e-42	1	SERBP1
CDKN3.1	1.76371677156121e-46	-0.580485897066877	0.006	0.12	3.77276654604659e-42	1	CDKN3
KLRC1.1	1.86629906645502e-46	-0.459793173818629	0.201	0.475	3.99220033305393e-42	1	KLRC1
SEPT2	2.06534564994688e-46	-0.321764932686374	0.132	0.359	4.41798087980137e-42	1	SEPT2
SMS	2.3607000918646e-46	-0.381561583793266	0.078	0.26	5.04977356650756e-42	1	SMS
CDCA7	3.25823446882932e-46	-0.632262978452819	0.007	0.122	6.96968935227281e-42	1	CDCA7
EZH2	3.42333915152391e-46	-0.566609649167416	0.011	0.131	7.3228647790248e-42	1	EZH2
HMGN3.1	3.81683698582387e-46	-0.307837279619058	0.207	0.5	8.16459599637584e-42	1	HMGN3
CD8A.1	4.13812964021404e-46	1.19075215449892	0.193	0.078	8.85187311338185e-42	1	CD8A
TIMM13.1	4.32714219143272e-46	-0.374157852867562	0.123	0.34	9.25618986169373e-42	1	TIMM13
ITGAE	5.39600725484856e-46	-0.334832923726597	0.199	0.483	1.15425991188466e-41	1	ITGAE
ATP1B3	5.4432345694977e-46	-0.348004641365577	0.083	0.269	1.16436230676125e-41	1	ATP1B3
PDAP1	6.12089121020156e-46	-0.366161389796784	0.103	0.304	1.30931983877421e-41	1	PDAP1
MRPS6	7.52710975922129e-46	-0.342374002521057	0.136	0.364	1.61012404859503e-41	1	MRPS6
PLCG2.1	8.1262593206615e-46	-0.564836308963633	0.034	0.176	1.7382881312827e-41	1	PLCG2
NAA38	8.46413829013779e-46	-0.303073612071172	0.197	0.481	1.81056382164338e-41	1	NAA38
DEK	8.82676290120201e-46	-0.295843075305102	0.231	0.553	1.88813285219612e-41	1	DEK
HSPE1	9.59208732929792e-46	-0.307896493421759	0.249	0.582	2.05184340061012e-41	1	HSPE1
TUBB4B.1	1.22920956153219e-45	-0.384631356002876	0.091	0.282	2.62940217307352e-41	1	TUBB4B
TUBA1B	1.29105702077213e-45	-0.367531752456809	0.222	0.529	2.76170007313365e-41	1	TUBA1B
TBC1D31	1.43005123703541e-45	-0.637945309655694	0.017	0.142	3.05902260114245e-41	1	TBC1D31
CHD9	1.4362008164504e-45	-0.481048971026635	0.057	0.22	3.07217716646905e-41	1	CHD9
STRA13	1.5081095916161e-45	-0.381581053212372	0.109	0.315	3.225997227426e-41	1	STRA13
DNPH1	1.66297772589029e-45	-0.386048932495634	0.107	0.31	3.55727565345191e-41	1	DNPH1
METAP2	1.74805923647199e-45	-0.377552568318878	0.095	0.288	3.73927351273724e-41	1	METAP2
HLA-DPA1	1.99469860653793e-45	-0.407414589233165	0.104	0.304	4.26685978924529e-41	1	HLA-DPA1
CENPH	2.48301429837965e-45	-0.53668823527636	0.017	0.141	5.31141588566391e-41	1	CENPH
ANXA7	2.51110962091434e-45	-0.388345564579952	0.088	0.275	5.37151459009786e-41	1	ANXA7
UQCRFS1	2.82843146397909e-45	-0.293200915430458	0.138	0.368	6.05029774459766e-41	1	UQCRFS1
MCM2	3.2563598182006e-45	-0.610597211103018	0.005	0.115	6.9656792871129e-41	1	MCM2
CCT7	3.32065235098528e-45	-0.344977214235648	0.095	0.289	7.10320744399261e-41	1	CCT7
MDH2.1	4.07756366832501e-45	-0.330976682118571	0.166	0.419	8.72231644291404e-41	1	MDH2
GPR34.1	4.34196786040729e-45	-0.48405518939359	0.083	0.264	9.28790345019723e-41	1	GPR34
HPGD	4.43869602053476e-45	-0.564448586760342	0.04	0.186	9.4948146575259e-41	1	HPGD
ACAA2	5.91897327638963e-45	-0.487517763854757	0.053	0.21	1.26612757355251e-40	1	ACAA2
HMGB3	6.02453618763896e-45	-0.601270726401411	0.002	0.107	1.28870853589785e-40	1	HMGB3
CTSD.1	6.11203849057041e-45	-0.395937073556103	0.315	0.699	1.30742615351792e-40	1	CTSD
GNAI2	6.18445018472101e-45	-0.292710565008713	0.184	0.456	1.32291573901367e-40	1	GNAI2
PSMD2	6.93101769974339e-45	-0.403538224912752	0.06	0.223	1.48261399615211e-40	1	PSMD2
HAT1	6.97350406620523e-45	-0.436145773212542	0.06	0.224	1.49170225480196e-40	1	HAT1
ID3.1	8.88553323782959e-45	-0.419602956760129	0.101	0.297	1.90070441490413e-40	1	ID3
AKR7A2	9.23587221931794e-45	-0.396288975598535	0.094	0.285	1.9756454264343e-40	1	AKR7A2
EWSR1	1.20273894897071e-44	-0.321840001013672	0.123	0.339	2.57277888574324e-40	1	EWSR1
TOP1	1.3010008060306e-44	-0.39012422529712	0.077	0.254	2.78297082418005e-40	1	TOP1
HSP90AB1	1.33889377602544e-44	-0.358371834512659	0.284	0.647	2.86402767629602e-40	1	HSP90AB1
CCT4	1.34201013049204e-44	-0.279518876980043	0.145	0.38	2.87069387013553e-40	1	CCT4
IFI16	1.37075237159112e-44	-0.280258812775336	0.21	0.504	2.93217639807057e-40	1	IFI16
LMO4	1.37422723839998e-44	-0.488573439156311	0.056	0.215	2.93960948566139e-40	1	LMO4
TRAPPC4	1.46666882752234e-44	-0.444752254970996	0.059	0.22	3.13735128895304e-40	1	TRAPPC4
CDK4	1.73352522315524e-44	-0.438392836233808	0.051	0.206	3.70818380485137e-40	1	CDK4
AP2B1	1.74026700570269e-44	-0.426913340086642	0.07	0.24	3.72260515189863e-40	1	AP2B1
ETFB	1.83342317764585e-44	-0.294029269846142	0.137	0.364	3.92187551930223e-40	1	ETFB
PSMC4	1.84293939973258e-44	-0.458882227544424	0.06	0.221	3.94223166996796e-40	1	PSMC4
DPF3	2.0317873182693e-44	-0.664596006836041	0.004	0.112	4.34619625250986e-40	1	DPF3
GBP2	2.17530845527925e-44	-0.382900810145187	0.1	0.294	4.65320231668784e-40	1	GBP2
BIN1.1	2.18082500895862e-44	-0.336133445865691	0.165	0.412	4.66500277666339e-40	1	BIN1
COPS3	2.31124191544195e-44	-0.392098792178937	0.062	0.226	4.94397758132188e-40	1	COPS3
CLTA	2.42607577765271e-44	-0.297541435668702	0.139	0.367	5.18961869597691e-40	1	CLTA
BST2	2.6957334943069e-44	-0.329368817749742	0.211	0.5	5.76644351767189e-40	1	BST2
UBE2L3	2.7960828596127e-44	-0.297530681386059	0.182	0.447	5.98110084499753e-40	1	UBE2L3
ATP6V0B	2.81368916618428e-44	-0.351361392746329	0.127	0.342	6.0187624953848e-40	1	ATP6V0B
SSRP1	3.25581056461595e-44	-0.393500349831154	0.064	0.229	6.96450437876999e-40	1	SSRP1
C8orf59	3.52251229397026e-44	-0.335921936376835	0.11	0.314	7.53500604803179e-40	1	C8orf59
CTSC	4.60823333362046e-44	-0.291837914619152	0.203	0.487	9.85747192394752e-40	1	CTSC
GNG5	4.80571141438756e-44	-0.288337584868501	0.244	0.571	1.02798972865164e-39	1	GNG5
PREX1	5.15387778858032e-44	-0.418690938291717	0.073	0.243	1.10246599775522e-39	1	PREX1
GGCT	6.05663796221528e-44	-0.430724915615206	0.057	0.217	1.29557542649747e-39	1	GGCT
FURIN	6.5345469960894e-44	-0.530420286593982	0.035	0.173	1.39780494793348e-39	1	FURIN
COPE	6.75971173801439e-44	-0.334106810526795	0.252	0.578	1.44596993787866e-39	1	COPE
ATAD2	6.9224790767641e-44	-0.480312452982589	0.021	0.146	1.48078749931061e-39	1	ATAD2
DHFR	7.62334105089872e-44	-0.489117524281567	0.026	0.156	1.63070888419774e-39	1	DHFR
AFAP1L2	9.94523760957532e-44	-0.611396041414801	0.016	0.134	2.12738577706426e-39	1	AFAP1L2
UBE2L6	1.10090003918542e-43	-0.333990481740967	0.149	0.381	2.35493527382154e-39	1	UBE2L6
ITGB3BP	1.25528633446942e-43	-0.471635680639292	0.036	0.175	2.68518299806353e-39	1	ITGB3BP
MRPL28.1	1.38030787560224e-43	-0.480394391344508	0.057	0.213	2.95261657670076e-39	1	MRPL28
H2AFV	1.59917204488805e-43	-0.300480422079697	0.216	0.511	3.42078892122002e-39	1	H2AFV
YWHAH	1.68103740730615e-43	-0.275030414606848	0.147	0.381	3.59590711796859e-39	1	YWHAH
AP2M1	1.89906861261679e-43	-0.281151619083918	0.183	0.449	4.06229766924857e-39	1	AP2M1
SMC1A	1.91984823979913e-43	-0.399233831411692	0.061	0.222	4.10674736975431e-39	1	SMC1A
SNRPA1	1.95146360271925e-43	-0.358234491319323	0.076	0.249	4.17437579257674e-39	1	SNRPA1
RANGRF	2.03643322534218e-43	-0.424531208148619	0.073	0.242	4.35613431232945e-39	1	RANGRF
IRF1.1	2.14913564390215e-43	-0.344766329177274	0.134	0.353	4.59721605587109e-39	1	IRF1
NOP56	2.27899090532814e-43	-0.347637632898061	0.085	0.266	4.87498944558742e-39	1	NOP56
EIF4H	2.37064548088473e-43	-0.312422843686701	0.107	0.306	5.07104774816054e-39	1	EIF4H
SLC3A2	3.208985843756e-43	-0.34411807695239	0.092	0.278	6.86434161837847e-39	1	SLC3A2
DNAJC15	3.34548903750882e-43	-0.316642631366048	0.116	0.321	7.15633560013513e-39	1	DNAJC15
BZW1	4.15933139928696e-43	-0.280345003366278	0.168	0.418	8.89722579621473e-39	1	BZW1
C14orf156	4.4963254722114e-43	-0.331904928356271	0.125	0.337	9.61808981760741e-39	1	C14orf156
CDK6	5.15281664412355e-43	-0.451095073220238	0.06	0.218	1.10223900834447e-38	1	CDK6
TUBA1C.1	5.70718090633151e-43	-0.461594955334066	0.029	0.16	1.22082306767337e-38	1	TUBA1C
PRKDC	7.00880383320865e-43	-0.413493373573116	0.058	0.215	1.49925322796166e-38	1	PRKDC
NSMCE1.1	7.07138359987585e-43	-0.315791911502954	0.16	0.399	1.51263966584944e-38	1	NSMCE1
RTFDC1	7.76297578207799e-43	-0.301472836165419	0.123	0.333	1.6605781495443e-38	1	RTFDC1
PSIP1	8.78665608506441e-43	-0.303574007819271	0.098	0.288	1.87955360315613e-38	1	PSIP1
HLA-DPB1.1	1.04657316541729e-42	-0.361821578752496	0.118	0.32	2.23872465814412e-38	1	HLA-DPB1
LSM4	1.58952106818085e-42	-0.286125559491461	0.16	0.4	3.40014451694566e-38	1	LSM4
XRCC6	1.63448507190871e-42	-0.277504994929505	0.161	0.404	3.49632701731991e-38	1	XRCC6
CDC25B	1.85432349950739e-42	-0.537090003000346	0.016	0.133	3.96658339779625e-38	1	CDC25B
RTF1	2.19428635803079e-42	-0.28256433770886	0.167	0.412	4.69379794846366e-38	1	RTF1
EBNA1BP2	2.59592414960712e-42	-0.51002082334591	0.028	0.157	5.55294134842459e-38	1	EBNA1BP2
NXT1.1	2.81265299368586e-42	-0.473551872794527	0.045	0.189	6.01654601879343e-38	1	NXT1
GNAI3	3.16150638993595e-42	-0.358956405071134	0.085	0.261	6.76277831871198e-38	1	GNAI3
CCT6A	3.60407805391074e-42	-0.286705857036774	0.115	0.318	7.70948336512047e-38	1	CCT6A
HDAC1	3.91845165134772e-42	-0.348857263306586	0.068	0.232	8.38195992739791e-38	1	HDAC1
C12orf75	4.09337928630081e-42	-0.287452666889605	0.114	0.315	8.75614763132606e-38	1	C12orf75
NDUFA6	4.20708426087775e-42	-0.286289848335189	0.165	0.407	8.99937394244359e-38	1	NDUFA6
GLIPR2.1	4.30579004154922e-42	-0.396096778899121	0.089	0.268	9.21051547787793e-38	1	GLIPR2
ATP5B	4.82669407033456e-42	-0.27083976687524	0.211	0.497	1.03247812858527e-37	1	ATP5B
CHCHD1	5.15747390360327e-42	-0.344835986163763	0.078	0.249	1.10323524271978e-37	1	CHCHD1
EIF3I.1	5.25740315060824e-42	-0.297926817356424	0.163	0.404	1.12461110794661e-37	1	EIF3I
ECHS1.1	5.39305281153145e-42	-0.317356060530865	0.113	0.313	1.15362792691469e-37	1	ECHS1
ASPM.1	5.580825498652e-42	-0.585355642911599	0.002	0.1	1.19379438241665e-37	1	ASPM
MRPL11	5.81861924680932e-42	-0.315890033671305	0.093	0.276	1.24466084308498e-37	1	MRPL11
PTMS	6.14806729916698e-42	-0.352050847189554	0.156	0.388	1.31513307596481e-37	1	PTMS
MCM4	6.22441209935532e-42	-0.517984473060305	0.008	0.115	1.3314639921731e-37	1	MCM4
MYL6B	6.22846898312827e-42	-0.540930413382868	0.018	0.136	1.33233180018097e-37	1	MYL6B
CENPN.1	7.50151762556991e-42	-0.531000090783175	0.004	0.106	1.60464963528566e-37	1	CENPN
NDUFV1	7.78856254177015e-42	-0.338281988823323	0.089	0.269	1.66605141331005e-37	1	NDUFV1
MAT2A	8.03747127950571e-42	-0.381115009409015	0.069	0.232	1.71929548139907e-37	1	MAT2A
HCLS1	8.10085897582692e-42	-0.292745225647193	0.207	0.488	1.73285474351914e-37	1	HCLS1
ILF3	8.28806351416014e-42	-0.356025856210946	0.081	0.254	1.772899666314e-37	1	ILF3
SAMD3	1.11203042220416e-41	-0.571355980134403	0.019	0.137	2.37874427613693e-37	1	SAMD3
CBX5	1.14830934600353e-41	-0.31407066364858	0.072	0.238	2.45634852203615e-37	1	CBX5
HSPA5	1.20442893280999e-41	-0.297721259229068	0.146	0.37	2.57639393017384e-37	1	HSPA5
HSPA9	1.24195251477073e-41	-0.323902234393429	0.089	0.268	2.65666062434607e-37	1	HSPA9
THRAP3	1.26155202029979e-41	-0.268663946546874	0.143	0.367	2.69858592662328e-37	1	THRAP3
CD160	1.36061890434115e-41	0.735170462810187	0.462	0.408	2.91049989827615e-37	1	CD160
HNRNPM	1.49747638095885e-41	-0.25633893641883	0.19	0.455	3.20325172650907e-37	1	HNRNPM
ENY2	1.73728364238418e-41	-0.272027548751415	0.171	0.417	3.716223439424e-37	1	ENY2
RNF181	1.73821883133899e-41	-0.302689753526269	0.147	0.371	3.71822390211724e-37	1	RNF181
NDUFA13.1	1.98691719860391e-41	-0.301739073491642	0.282	0.633	4.25021457953363e-37	1	NDUFA13
ENSA.1	2.03181427338828e-41	-0.260678080987892	0.215	0.501	4.34625391220486e-37	1	ENSA
COPRS	2.74796187275289e-41	-0.493919148438388	0.033	0.164	5.87816524200571e-37	1	COPRS
OPTN	3.19938758981647e-41	-0.40907979723182	0.07	0.231	6.84380999337641e-37	1	OPTN
MPST.1	3.32138126031348e-41	-0.319044784440651	0.119	0.32	7.10476665393656e-37	1	MPST
BUD31	3.43273496823991e-41	-0.256946717914996	0.144	0.368	7.34296337056199e-37	1	BUD31
PSMB4	3.98195907745807e-41	-0.36526238297991	0.082	0.253	8.51780866259056e-37	1	PSMB4
MIS18BP1	4.03490222658047e-41	-0.423192831270828	0.049	0.192	8.63105935287829e-37	1	MIS18BP1
CXXC5.1	4.09706761647503e-41	-0.327867364817569	0.147	0.37	8.76403733840175e-37	1	CXXC5
GMNN	4.33505467152628e-41	-0.464418520211875	0.02	0.138	9.27311544786186e-37	1	GMNN
LAP3	4.42657230216899e-41	-0.451108113243004	0.042	0.181	9.4688808115697e-37	1	LAP3
RAD51AP1	4.91558728772515e-41	-0.541101465726008	0.003	0.1	1.05149327671729e-36	1	RAD51AP1
CCNA2.1	4.97616576323676e-41	-0.518040577333012	0.004	0.103	1.06445161841397e-36	1	CCNA2
TCF19	4.99394385251399e-41	-0.556011948410075	0.006	0.107	1.06825452949127e-36	1	TCF19
KCTD5.1	6.13732504059207e-41	-0.50782828912015	0.025	0.146	1.31283519943305e-36	1	KCTD5
ERGIC1.1	7.08353173927273e-41	-0.510351432253638	0.038	0.172	1.51523827434783e-36	1	ERGIC1
TXN	8.18733812243845e-41	-0.273527433885409	0.221	0.51	1.75135349777081e-36	1	TXN
GEM.1	8.49524223682602e-41	-0.589721275164898	0.018	0.133	1.81721726687945e-36	1	GEM
ZMIZ1	9.03293338673286e-41	-0.492337628780981	0.027	0.15	1.93223478075603e-36	1	ZMIZ1
SRP72	9.92942641870294e-41	-0.310233534807593	0.083	0.254	2.12400360522475e-36	1	SRP72
ADRM1	1.04738173040574e-40	-0.311862458755366	0.112	0.306	2.24045425951093e-36	1	ADRM1
BAZ1B	1.19195446153718e-40	-0.385881317975683	0.054	0.2	2.54970978867418e-36	1	BAZ1B
ACTN4	1.20581782497449e-40	-0.26510513930491	0.161	0.396	2.57936490940293e-36	1	ACTN4
KPNB1	1.24922355775214e-40	-0.257626194645961	0.113	0.31	2.67221411238759e-36	1	KPNB1
SNX5	1.32559529797715e-40	-0.374519396811035	0.068	0.227	2.83558090190291e-36	1	SNX5
PAICS	1.51304409159735e-40	-0.519881432473127	0.013	0.123	3.23655261633588e-36	1	PAICS
RHEB	1.56690451564317e-40	-0.266203454382137	0.139	0.355	3.35176544941231e-36	1	RHEB
PSMD13	1.70351744004289e-40	-0.313198716685586	0.133	0.344	3.64399415599576e-36	1	PSMD13
EPSTI1	1.78197814672023e-40	-0.463054566352251	0.052	0.197	3.81182945364924e-36	1	EPSTI1
ECH1.1	2.01722642945929e-40	-0.300430526426981	0.229	0.52	4.31504905525638e-36	1	ECH1
RMI2	2.52518541864026e-40	-0.548980573569567	0.007	0.109	5.40162412901337e-36	1	RMI2
PPP1R12A	2.92123976957137e-40	-0.316268609851735	0.111	0.303	6.24882399109011e-36	1	PPP1R12A
RAB11A	3.09436370743404e-40	-0.325798870580313	0.111	0.302	6.61915340657216e-36	1	RAB11A
ACAT2	3.54544641254443e-40	-0.431278382173464	0.033	0.161	7.58406442107378e-36	1	ACAT2
SNX10.1	4.25799026465237e-40	-0.461675456792139	0.046	0.184	9.10826697511789e-36	1	SNX10
SLTM	4.31566020733942e-40	-0.280641335329448	0.126	0.33	9.23162874951975e-36	1	SLTM
ACP1	5.0366567688811e-40	-0.290274815935609	0.127	0.331	1.07739124943136e-35	1	ACP1
AREG.1	5.32382249699306e-40	-0.511330331077465	0.053	0.197	1.13881887033179e-35	1	AREG
PFDN2	5.35215267852868e-40	-0.289115914667925	0.123	0.323	1.14487897946407e-35	1	PFDN2
SH3GLB1	6.28659509345441e-40	-0.29504887090103	0.12	0.319	1.34476555644083e-35	1	SH3GLB1
RBM42	6.5224704886903e-40	-0.434855212972667	0.05	0.192	1.39522166223574e-35	1	RBM42
S100A11.1	6.59258581052237e-40	-0.338738775123038	0.326	0.713	1.41022003072884e-35	1	S100A11
HLA-DRB5	7.44749046362076e-40	-0.599888068662354	0.013	0.12	1.59309268507312e-35	1	HLA-DRB5
PPP1R7	7.95023775463799e-40	-0.286969792923424	0.107	0.295	1.70063535809461e-35	1	PPP1R7
TEX30	8.1715316028749e-40	-0.42716004204622	0.03	0.154	1.74797232517097e-35	1	TEX30
NDUFA9	8.29550889801044e-40	-0.326541796971927	0.07	0.229	1.77449230837341e-35	1	NDUFA9
VDAC2	8.62182778506575e-40	-0.279582633944427	0.151	0.374	1.84429518150341e-35	1	VDAC2
TCP1	1.01419025532461e-39	-0.264552340654854	0.102	0.286	2.16945437516487e-35	1	TCP1
CD38	1.03380878327452e-39	-0.353792552737993	0.065	0.218	2.21142036830253e-35	1	CD38
HDAC2	1.19270170967254e-39	-0.372257067899521	0.059	0.207	2.55130822716052e-35	1	HDAC2
CENPU	1.26404801853969e-39	-0.495654720879915	0.004	0.101	2.70392511645824e-35	1	CENPU
PSMD14	1.39679707405909e-39	-0.287909368921881	0.084	0.254	2.98788862111981e-35	1	PSMD14
ATP5G3	1.43208028168891e-39	-0.302534662997332	0.29	0.645	3.06336293056075e-35	1	ATP5G3
KIF22	1.46938125964765e-39	-0.374684929202582	0.038	0.169	3.14315345251229e-35	1	KIF22
MRPS15	1.52891503446755e-39	-0.33188793800434	0.09	0.264	3.27050215022955e-35	1	MRPS15
KIF20B.1	1.68095888372665e-39	-0.348417328604073	0.044	0.179	3.59573914817968e-35	1	KIF20B
LDHA	1.75095237723786e-39	-0.349377666926644	0.327	0.715	3.7454622301495e-35	1	LDHA
FES.1	1.77770299786837e-39	-0.506820908696505	0.041	0.174	3.80268448274022e-35	1	FES
OLA1	2.05888810026133e-39	-0.379239296910542	0.076	0.238	4.404167535269e-35	1	OLA1
PMAIP1.1	2.07892707321539e-39	-0.467174262882854	0.055	0.198	4.44703290231505e-35	1	PMAIP1
MRPL34	2.3448917332545e-39	-0.339737665359919	0.091	0.265	5.0159579066047e-35	1	MRPL34
FAM195B	2.41626234705454e-39	-0.302870628906193	0.108	0.296	5.16862678658436e-35	1	FAM195B
PMVK	2.83795663669296e-39	-0.352134217259591	0.075	0.236	6.07067304154992e-35	1	PMVK
C20orf24	3.21723363513285e-39	-0.273196623385037	0.151	0.372	6.88198446891268e-35	1	C20orf24
CD8B.1	3.242939285919e-39	1.11516086977034	0.139	0.047	6.93697142650934e-35	1	CD8B
LAT2.1	3.52034132322769e-39	-0.277418991206552	0.186	0.436	7.53036212451634e-35	1	LAT2
MRPS34	3.93621458891052e-39	-0.272123765513104	0.152	0.375	8.41995662713849e-35	1	MRPS34
SURF4	5.04815058368146e-39	-0.277835146994404	0.149	0.37	1.0798498913553e-34	1	SURF4
SHMT2	5.68791455469266e-39	-0.414256005910195	0.037	0.165	1.21670180239431e-34	1	SHMT2
EIF6	5.85412679998343e-39	-0.325517172221361	0.116	0.308	1.25225626378446e-34	1	EIF6
FDFT1	9.47401250428526e-39	-0.393373678965065	0.066	0.218	2.02658601479166e-34	1	FDFT1
BARD1	9.99251037090423e-39	-0.46075481357328	0.016	0.124	2.13749789344012e-34	1	BARD1
MTHFD1	1.23086435324859e-38	-0.474554385689666	0.027	0.146	2.63294193803406e-34	1	MTHFD1
CHCHD8	1.31796567593632e-38	-0.378298936051746	0.068	0.221	2.81926037739539e-34	1	CHCHD8
SF3B1	1.35551890812307e-38	-0.250698344262298	0.115	0.306	2.89959049636607e-34	1	SF3B1
C20orf100	1.64150900011394e-38	-0.609160122016598	0.006	0.102	3.51135190214374e-34	1	C20orf100
TAF15	1.7856707446541e-38	-0.365350998503226	0.06	0.206	3.81972828988958e-34	1	TAF15
ELAVL1	1.8814585308478e-38	-0.250010903475344	0.108	0.294	4.02462794333654e-34	1	ELAVL1
DNAJB1	2.06526297676022e-38	-0.365343470972135	0.127	0.321	4.41780403358778e-34	1	DNAJB1
TKT	2.06706225867619e-38	-0.325168838084705	0.079	0.24	4.42165287753423e-34	1	TKT
COMMD4	2.48321586511864e-38	-0.394174283099556	0.052	0.191	5.31184705707528e-34	1	COMMD4
CCDC34.1	3.8777048987424e-38	-0.428476315010872	0.014	0.118	8.29479854889986e-34	1	CCDC34
FAM107B	3.90980628046149e-38	-0.277167206173232	0.144	0.357	8.36346661453517e-34	1	FAM107B
PRMT1	5.07686429543755e-38	-0.389344683703088	0.07	0.222	1.08599204143705e-33	1	PRMT1
UFD1L	5.74910396541577e-38	-0.316866890167887	0.089	0.256	1.22979082924209e-33	1	UFD1L
NABP2	6.596060404546e-38	-0.405090581674213	0.055	0.195	1.41096328113643e-33	1	NABP2
NDUFB8	8.40402313902426e-38	-0.250101483526	0.231	0.518	1.79770458966868e-33	1	NDUFB8
PTPN6	1.08663969332365e-37	-0.270463302803806	0.185	0.429	2.32443096798863e-33	1	PTPN6
RBM17	1.10585182711732e-37	-0.268363945733332	0.099	0.274	2.36552764338666e-33	1	RBM17
PGK1	1.13395179172187e-37	-0.304392515362947	0.293	0.64	2.42563627767226e-33	1	PGK1
MAZ	1.24014476365303e-37	-0.273497966648545	0.093	0.264	2.6527936639302e-33	1	MAZ
TPR	1.70243491064895e-37	-0.251218626035447	0.114	0.302	3.64167851736917e-33	1	TPR
NDUFA10	1.73348225130028e-37	-0.323506712248122	0.081	0.242	3.70809188375642e-33	1	NDUFA10
SASH3	1.7627658863486e-37	-0.335561021830191	0.096	0.268	3.7707325074883e-33	1	SASH3
POLR2H	2.14200679947571e-37	-0.325731358355205	0.069	0.22	4.58196674475849e-33	1	POLR2H
AHSA1	2.49307655515021e-37	-0.291639566810102	0.082	0.243	5.33294005912182e-33	1	AHSA1
PRPF40A	2.59485671272623e-37	-0.262817537017148	0.104	0.283	5.55065799419267e-33	1	PRPF40A
DEF6	3.85060976950338e-37	-0.300834695939887	0.1	0.275	8.23683935794469e-33	1	DEF6
MRPL12	4.40194008380593e-37	-0.337155862580105	0.069	0.22	9.41619003326926e-33	1	MRPL12
EXOSC8	4.45027780372324e-37	-0.332041966433978	0.044	0.174	9.51958924994439e-33	1	EXOSC8
NUCB1	4.57915115046917e-37	-0.302732514510034	0.087	0.251	9.7952622259686e-33	1	NUCB1
CYB5B	4.72737059419793e-37	-0.284507426059132	0.095	0.266	1.01123184380488e-32	1	CYB5B
FKBP3	4.82270351604013e-37	-0.275721755098218	0.094	0.264	1.03162450911614e-32	1	FKBP3
ARRB2	4.87516994406396e-37	-0.291652941576963	0.108	0.288	1.04284760273472e-32	1	ARRB2
WDR76	4.92091697101841e-37	-0.468382605139778	0.012	0.111	1.05263334927055e-32	1	WDR76
ENO1.1	5.17517709987618e-37	-0.369050579677557	0.332	0.718	1.10702213343451e-32	1	ENO1
ABCF1	5.45413128829479e-37	-0.365225584704139	0.06	0.203	1.16669322387914e-32	1	ABCF1
MRPL47	5.5386515387046e-37	-0.283866835469883	0.065	0.213	1.1847729506443e-32	1	MRPL47
VMA21	5.74730475042455e-37	-0.30798240922795	0.08	0.239	1.22940595916332e-32	1	VMA21
RGS16	6.33897483497966e-37	-0.589872480806847	0.013	0.113	1.3559701069505e-32	1	RGS16
ZNF683	6.41691044634154e-37	-0.570880323008134	0.026	0.14	1.37264131357692e-32	1	ZNF683
DPYSL2	6.65748574472761e-37	-0.49714160216566	0.02	0.127	1.42410277565468e-32	1	DPYSL2
RFC1	6.83072314445276e-37	-0.365987018253315	0.058	0.199	1.46115998782989e-32	1	RFC1
CD247.1	7.1217427191301e-37	-0.409816061702137	0.394	0.825	1.52341198504912e-32	1	CD247
RBCK1	8.51833081394598e-37	-0.294355599641674	0.138	0.34	1.82215614441119e-32	1	RBCK1
PHB	8.58298029299994e-37	-0.266146935382726	0.122	0.314	1.83598531447562e-32	1	PHB
CYC1	8.60677356351273e-37	-0.253890992387699	0.112	0.295	1.84107493297101e-32	1	CYC1
ITPA	8.95555004688972e-37	-0.338334336162104	0.072	0.223	1.91568171053018e-32	1	ITPA
DAZAP1	9.11831821103099e-37	-0.286570964902399	0.09	0.257	1.95049944852164e-32	1	DAZAP1
TSPAN14	9.43171098373067e-37	-0.300938433692542	0.099	0.272	2.01753729652983e-32	1	TSPAN14
PDLIM7	9.88106836467834e-37	-0.389887768165336	0.064	0.209	2.11365933388834e-32	1	PDLIM7
RAN	1.14039416399003e-36	-0.299970897750072	0.303	0.665	2.43941715619108e-32	1	RAN
SZRD1	1.28015623475525e-36	-0.351729067020649	0.065	0.211	2.73838220176495e-32	1	SZRD1
POLR2A	1.29207517403827e-36	-0.371261680369117	0.038	0.162	2.76387800478526e-32	1	POLR2A
NUDT5	1.36512431473712e-36	-0.269977584906139	0.107	0.285	2.92013742165417e-32	1	NUDT5
HIST1H1C	1.47492341002447e-36	-0.467035206584831	0.03	0.146	3.15500866638334e-32	1	HIST1H1C
ELP5.1	1.63134593888389e-36	-0.399425926111526	0.05	0.183	3.48961209786653e-32	1	ELP5
COMMD8	2.28109117758111e-36	-0.262936299233125	0.132	0.33	4.87948213796376e-32	1	COMMD8
PFDN6	2.51757971701051e-36	-0.330852804221476	0.077	0.231	5.38535477265719e-32	1	PFDN6
PLEKHO1	2.73844641711392e-36	-0.35100378871167	0.084	0.243	5.85781073084839e-32	1	PLEKHO1
BOLA3	3.39508500827096e-36	-0.30657162196597	0.064	0.208	7.26242634119241e-32	1	BOLA3
SUZ12.1	3.55429747835798e-36	-0.330156209399081	0.052	0.187	7.60299773595557e-32	1	SUZ12
PPP1R18.1	4.46193355999067e-36	-0.260565235518242	0.255	0.558	9.54452207817605e-32	1	PPP1R18
GYG1.1	5.0691412066136e-36	-0.258812516971637	0.124	0.315	1.08433999550672e-31	1	GYG1
BCL2L11	5.48099373638092e-36	-0.407088482173617	0.077	0.229	1.17243937014924e-31	1	BCL2L11
ASNA1	5.85780697411497e-36	-0.315254029137141	0.084	0.242	1.25304348983293e-31	1	ASNA1
FAM136A	6.84464267429339e-36	-0.33650229417314	0.059	0.197	1.4641375144581e-31	1	FAM136A
NOP58	6.85140771930063e-36	-0.305709312253197	0.072	0.221	1.4655846252356e-31	1	NOP58
EIF2AK2	7.6602235650762e-36	-0.368513028503197	0.05	0.181	1.63859842280545e-31	1	EIF2AK2
C1QBP	7.70302773802592e-36	-0.250110977287788	0.123	0.311	1.64775466344113e-31	1	C1QBP
UQCRC1	8.33302235334172e-36	-0.252429205090289	0.081	0.238	1.78251681160333e-31	1	UQCRC1
LRRC59	8.53648124299049e-36	-0.404059558963947	0.031	0.146	1.8260387026881e-31	1	LRRC59
TMED9.1	9.17271404324395e-36	-0.258821732331799	0.12	0.307	1.96213526099031e-31	1	TMED9
FAM103A1	9.90578571146738e-36	-0.326793667514365	0.066	0.211	2.11894662153999e-31	1	FAM103A1
LSM1	1.14316742276039e-35	-0.314038829440895	0.088	0.248	2.44534943402675e-31	1	LSM1
CDKN2A	1.30240657808223e-35	-0.436366792393232	0.026	0.137	2.78597791117569e-31	1	CDKN2A
DCTN2	1.59914371058134e-35	-0.265987318528965	0.084	0.242	3.42072831130455e-31	1	DCTN2
ETFA	1.73884042424531e-35	-0.257126877858	0.09	0.252	3.71955355150313e-31	1	ETFA
HIRIP3	1.88088895337959e-35	-0.38731056743429	0.025	0.133	4.02340956017428e-31	1	HIRIP3
DYNC1I2	1.89809176369241e-35	-0.34055918227217	0.064	0.206	4.06020809171442e-31	1	DYNC1I2
BRD7	1.95897838571411e-35	-0.312454523950636	0.062	0.202	4.19045066488104e-31	1	BRD7
GADD45B.1	2.51042570896626e-35	-0.376240046354399	0.072	0.219	5.37005163404973e-31	1	GADD45B
GMPS	2.74588248865253e-35	-0.370919783049744	0.037	0.157	5.87371723147662e-31	1	GMPS
RAB1B	2.79436750084795e-35	-0.349523565615413	0.054	0.188	5.97743152106384e-31	1	RAB1B
TOPBP1	3.64699351894587e-35	-0.4516868884665	0.015	0.112	7.80128383637712e-31	1	TOPBP1
NSD2	3.67398268271574e-35	-0.405756879907359	0.018	0.119	7.85901635659724e-31	1	NSD2
HTATSF1	3.86648048200713e-35	-0.343404566738809	0.041	0.164	8.27078839906146e-31	1	HTATSF1
HLA-DRB1.1	3.96944324959033e-35	-0.283916077080945	0.113	0.291	8.49103605519868e-31	1	HLA-DRB1
SUPT16H	4.0574700724749e-35	-0.324037868694447	0.051	0.183	8.67933423203105e-31	1	SUPT16H
TRIM28	4.69875099283771e-35	-0.329005316245006	0.048	0.176	1.00510982487791e-30	1	TRIM28
UBE2V2	5.39057161636588e-35	-0.252386600013237	0.103	0.274	1.15309717445683e-30	1	UBE2V2
GPA33	5.92648031440288e-35	-0.500537295219267	0.025	0.133	1.26773340405392e-30	1	GPA33
POLR3K	6.59552410569053e-35	-0.348491120577306	0.058	0.194	1.41084856144826e-30	1	POLR3K
AKAP5	7.41473002506738e-35	-0.286534150992555	0.086	0.244	1.58608489966216e-30	1	AKAP5
PDHB	8.39037658637605e-35	-0.317503526803743	0.066	0.208	1.7947854555917e-30	1	PDHB
COPS5	8.47092528827878e-35	-0.376930079092427	0.048	0.175	1.81201562841571e-30	1	COPS5
NFKBIZ	9.17722789966992e-35	-0.319216231046207	0.087	0.243	1.96310082001839e-30	1	NFKBIZ
EIF2S1	1.03974669239397e-34	-0.321739690034348	0.055	0.187	2.22412214969993e-30	1	EIF2S1
TOX	1.07373749163338e-34	-0.355233261007648	0.074	0.22	2.29683186835297e-30	1	TOX
PPP1R14B.1	1.19190050740872e-34	-0.312808353241296	0.064	0.204	2.549594375398e-30	1	PPP1R14B
SEMA4D	1.63785453555796e-34	-0.260882854736102	0.103	0.271	3.50353463701203e-30	1	SEMA4D
RTN3	1.92283317997812e-34	-0.340933763177556	0.054	0.184	4.1131324552912e-30	1	RTN3
GUSB	2.38680802313928e-34	-0.355163123757703	0.045	0.168	5.10562104229723e-30	1	GUSB
MRPS16	2.45801597593316e-34	-0.306217274343286	0.079	0.23	5.25794197411862e-30	1	MRPS16
BTG3	2.64553655563869e-34	-0.275520917723667	0.073	0.219	5.65906724616673e-30	1	BTG3
FAM96A	2.90309160567349e-34	-0.29168790819862	0.073	0.218	6.21000325369616e-30	1	FAM96A
MCTP2	3.29343715088321e-34	-0.484733406501988	0.031	0.142	7.04499140945427e-30	1	MCTP2
LRR1	3.44414719544205e-34	-0.41721364195606	0.012	0.104	7.36737526577009e-30	1	LRR1
AATF	3.93936010039207e-34	-0.328812151416332	0.051	0.179	8.42668519074868e-30	1	AATF
MRPL42	3.95802778055729e-34	-0.33136084347904	0.076	0.223	8.46661722539009e-30	1	MRPL42
CHTOP	4.15131249449289e-34	-0.34819425205128	0.064	0.202	8.88007255696975e-30	1	CHTOP
POLD2	4.52258377274681e-34	-0.398225069769284	0.033	0.147	9.67425894828269e-30	1	POLD2
POP7	4.62420883343128e-34	-0.3311717003795	0.054	0.183	9.89164511559286e-30	1	POP7
AC092580.4	5.82965353676871e-34	0.339210780887622	0.608	0.746	1.24702118805019e-29	1	AC092580.4
ARMCX6	5.95493344266145e-34	-0.369111624436641	0.052	0.181	1.27381981271971e-29	1	ARMCX6
MRPS7	6.02829502854492e-34	-0.269141006015466	0.083	0.235	1.28951258955604e-29	1	MRPS7
LRPAP1	6.70367428291909e-34	-0.286309660459625	0.089	0.245	1.43398296585922e-29	1	LRPAP1
CCDC124	7.36468911664971e-34	-0.293156850876447	0.074	0.218	1.57538064894254e-29	1	CCDC124
SHKBP1	8.49770608803505e-34	-0.275852735884112	0.096	0.258	1.81774430929158e-29	1	SHKBP1
PRELID1.1	8.59874523538307e-34	-0.288983579913126	0.314	0.663	1.83935759330079e-29	1	PRELID1
DLEU2	9.68531579381151e-34	-0.385586575119382	0.015	0.109	2.07178590145422e-29	1	DLEU2
TMED3.1	1.03863599134662e-33	-0.359137691770135	0.055	0.184	2.22174624908955e-29	1	TMED3
PAFAH1B3	1.05882881935708e-33	-0.3104017525299	0.06	0.195	2.26494072748672e-29	1	PAFAH1B3
PSMC6	1.09633894518426e-33	-0.261821534181553	0.081	0.232	2.34517863764366e-29	1	PSMC6
CTD-2568A17.3	1.10387938041953e-33	-0.40216297535351	0.026	0.132	2.36130838265542e-29	1	CTD-2568A17.3
SRGAP3	1.5434200897404e-33	-0.331465531207715	0.083	0.233	3.30152991396369e-29	1	SRGAP3
VRK1	1.60380407089033e-33	-0.322840539970719	0.037	0.153	3.43069728804151e-29	1	VRK1
PRPF31	1.79694545445783e-33	-0.285505160525723	0.062	0.197	3.84384602163074e-29	1	PRPF31
RGS2	2.05084603452465e-33	-0.313421687543682	0.119	0.294	4.38696475245168e-29	1	RGS2
AKR1A1	2.11585865149298e-33	-0.29058048752026	0.074	0.218	4.52603324140864e-29	1	AKR1A1
PSMD3	2.4382193905315e-33	-0.362968991629657	0.044	0.164	5.21559509828593e-29	1	PSMD3
NAA20	3.15443212372648e-33	-0.314626797095707	0.054	0.182	6.74764575586331e-29	1	NAA20
SAC3D1.1	3.26191230000864e-33	-0.379646813058709	0.017	0.112	6.97755660094849e-29	1	SAC3D1
G6PD	3.63872195615433e-33	-0.403029584728685	0.034	0.145	7.78359013640974e-29	1	G6PD
ADH5	4.01269161097837e-33	-0.251378110146372	0.081	0.229	8.58354862504383e-29	1	ADH5
TP53	4.30130941719589e-33	-0.312471211925286	0.046	0.168	9.20093097432372e-29	1	TP53
CHMP6.1	4.33270426852557e-33	-0.380431435815142	0.054	0.18	9.26808770080305e-29	1	CHMP6
MED28.1	4.38985305459102e-33	-0.283536624290862	0.107	0.274	9.39033466907565e-29	1	MED28
SNRPB	4.52244810486583e-33	-0.274760084291031	0.301	0.644	9.67396874111851e-29	1	SNRPB
HMGB2	4.96950147465857e-33	-0.2825137615294	0.277	0.59	1.06302606044421e-28	1	HMGB2
H2AFJ	5.33616433963331e-33	-0.279635542863876	0.094	0.252	1.14145891389096e-28	1	H2AFJ
TPGS2	6.15588302629384e-33	-0.262509891809952	0.066	0.203	1.31680493815452e-28	1	TPGS2
EIF4EBP1	6.28208581671632e-33	-0.351801397326009	0.047	0.168	1.34380097705379e-28	1	EIF4EBP1
MRPS10	7.33171369017093e-33	-0.305919461843017	0.056	0.185	1.56832687546446e-28	1	MRPS10
CPSF6	7.40019003329078e-33	-0.323108628695926	0.047	0.169	1.58297465002123e-28	1	CPSF6
NCAPH2	7.46285176899504e-33	-0.376064197305816	0.022	0.121	1.59637862190573e-28	1	NCAPH2
GBP1	7.9171725273899e-33	-0.343422391914281	0.037	0.151	1.69356237533397e-28	1	GBP1
SRA1	8.25437580799197e-33	-0.338958327582663	0.058	0.188	1.76569352908756e-28	1	SRA1
PTRHD1.1	8.82757743068086e-33	-0.361872640040834	0.048	0.17	1.88830708819694e-28	1	PTRHD1
CTNNBL1	9.14658344683847e-33	-0.39434433567179	0.04	0.154	1.95654566511322e-28	1	CTNNBL1
NR4A1	9.94247534108011e-33	-0.442496970377957	0.025	0.127	2.12679490021045e-28	1	NR4A1
HLA-E	1.41461953048717e-32	0.257190688574134	0.631	0.839	3.02601263766509e-28	1	HLA-E
MRPL16	1.43494900238991e-32	-0.34531282110013	0.04	0.154	3.06949941101226e-28	1	MRPL16
PIN4	1.45351793410876e-32	-0.251764795199402	0.091	0.245	3.10922021285204e-28	1	PIN4
NAPA	1.48975381850136e-32	-0.298025159411738	0.075	0.216	3.18673239315627e-28	1	NAPA
PLSCR1	1.54236462230782e-32	-0.393286637319275	0.036	0.147	3.29927216357866e-28	1	PLSCR1
TMEM109	1.56472640129954e-32	-0.330127758865051	0.05	0.173	3.34710624501984e-28	1	TMEM109
ATOX1	1.73657843482981e-32	-0.259302780345805	0.082	0.229	3.71471492994444e-28	1	ATOX1
IER5	1.77267034585193e-32	-0.349455291833346	0.055	0.182	3.79191913681186e-28	1	IER5
RTCB	1.82714889168043e-32	-0.354085556211853	0.037	0.15	3.90845419419361e-28	1	RTCB
SNRPA	2.0112844353793e-32	-0.274920159035372	0.062	0.194	4.30233853571986e-28	1	SNRPA
IDH3B	2.15035454309861e-32	-0.286070704833275	0.073	0.213	4.59982340314225e-28	1	IDH3B
DHX15	2.25643779946786e-32	-0.315377092070194	0.047	0.168	4.8267460968417e-28	1	DHX15
UQCRB	2.25966435865074e-32	0.314873865196319	0.61	0.8	4.8336480295898e-28	1	UQCRB
RAB11FIP1	2.31423927073464e-32	-0.335361873328891	0.057	0.186	4.95038922402847e-28	1	RAB11FIP1
ATP6V0D1	2.42916367392847e-32	-0.311634800380906	0.065	0.198	5.1962240149004e-28	1	ATP6V0D1
ZNHIT3	2.75439081485522e-32	-0.284458537851246	0.073	0.212	5.89191739205681e-28	1	ZNHIT3
VOPP1	2.76557610202785e-32	-0.280511019779732	0.091	0.245	5.91584383984777e-28	1	VOPP1
NCOA4	2.84671365614093e-32	-0.358879930825455	0.049	0.17	6.08940518185106e-28	1	NCOA4
EMC4	3.04483110456105e-32	-0.257976041509157	0.084	0.232	6.51319821576653e-28	1	EMC4
MFGE8	3.21189234876702e-32	-0.444769194600976	0.025	0.126	6.87055892324754e-28	1	MFGE8
RNF166	3.45888976917354e-32	-0.276297649094881	0.095	0.25	7.39891110523913e-28	1	RNF166
ANXA1	3.77800082471835e-32	-0.354300978326573	0.084	0.23	8.08152156415503e-28	1	ANXA1
DNAJB11	3.84272140244284e-32	-0.345839906232282	0.042	0.158	8.21996535196547e-28	1	DNAJB11
ACYP1	4.5205299179623e-32	-0.332571032795691	0.041	0.156	9.66986554751316e-28	1	ACYP1
ZBTB8OS	4.65241061466841e-32	-0.320742314227626	0.073	0.212	9.9519715458372e-28	1	ZBTB8OS
PSMD12	4.97142541296626e-32	-0.370493868313123	0.039	0.152	1.06343761008761e-27	1	PSMD12
HAUS1	5.40136508428694e-32	-0.353974366450601	0.032	0.139	1.15540600517982e-27	1	HAUS1
FAM111A.1	5.56214602670959e-32	-0.326047757091302	0.032	0.138	1.18979865657345e-27	1	FAM111A
PSMD1	6.11818462459793e-32	-0.275933942922025	0.044	0.161	1.30874087304774e-27	1	PSMD1
OXCT1	6.26928276173855e-32	-0.383864516375829	0.017	0.109	1.34106227556349e-27	1	OXCT1
CEBPD.1	6.78498613331632e-32	-0.288329075059873	0.195	0.42	1.45137638377769e-27	1	CEBPD
TOR1A	7.27408145821298e-32	-0.347707985223265	0.043	0.158	1.55599876472634e-27	1	TOR1A
CCDC28B	7.64845582194426e-32	-0.43801901699843	0.018	0.111	1.6360811848721e-27	1	CCDC28B
RFC4	7.79755583639507e-32	-0.337531663840957	0.031	0.137	1.66797516896327e-27	1	RFC4
IFI35	8.05434826639411e-32	-0.264090167205443	0.088	0.238	1.72290563766436e-27	1	IFI35
TCIRG1	8.42246157893949e-32	-0.260051633626118	0.085	0.232	1.80164875635095e-27	1	TCIRG1
PPP2R3C	8.85558219522206e-32	-0.332192960619527	0.058	0.185	1.89429758737995e-27	1	PPP2R3C
FXR1	9.41249985607577e-32	-0.27363131022914	0.06	0.188	2.01342784421317e-27	1	FXR1
RNF130.1	1.05546684829361e-31	-0.441912637069939	0.034	0.141	2.25774913518487e-27	1	RNF130
LIG1	1.16162401443218e-31	-0.369355212287663	0.018	0.112	2.48482992927187e-27	1	LIG1
ATP6V0E2	1.18451899716502e-31	-0.33129740139584	0.065	0.196	2.5338045868357e-27	1	ATP6V0E2
ACADVL	1.22020979394413e-31	-0.264187443279598	0.078	0.22	2.61015077022589e-27	1	ACADVL
RP11-291B21.2.1	1.23227038356758e-31	-0.447360155521628	0.038	0.15	2.63594957748941e-27	1	RP11-291B21.2
VPS25	1.29042567646617e-31	-0.256676781496195	0.063	0.194	2.76034956452879e-27	1	VPS25
CNP	1.4202740061052e-31	-0.440613010272689	0.018	0.111	3.03810812645962e-27	1	CNP
ISOC2.1	1.42727228333637e-31	-0.364369079406904	0.046	0.164	3.05307814128482e-27	1	ISOC2
SCLT1	1.65391535073927e-31	-0.446882585882254	0.018	0.11	3.53789032676637e-27	1	SCLT1
GBP5	1.82340246756902e-31	-0.446193993807579	0.028	0.13	3.90044021837689e-27	1	GBP5
UBE2K	2.0549210400441e-31	-0.347762430344763	0.055	0.178	4.39568159675834e-27	1	UBE2K
RRP7A	2.14418731412578e-31	-0.281062080401442	0.067	0.201	4.58663108364646e-27	1	RRP7A
MTCH1	2.16653011797896e-31	-0.2645817856905	0.08	0.222	4.63442457536879e-27	1	MTCH1
RFXANK	2.44599920403359e-31	-0.3678178635094	0.05	0.17	5.23223689734825e-27	1	RFXANK
INTS11	2.6349781999857e-31	-0.358187820560311	0.04	0.152	5.63648186758941e-27	1	INTS11
COPB2	2.64490944572987e-31	-0.348730943637159	0.037	0.146	5.65772579536077e-27	1	COPB2
HMGN1	2.65134181993733e-31	0.295786723468	0.606	0.792	5.67148528702795e-27	1	HMGN1
TOMM40	2.74614086334043e-31	-0.373515866940576	0.031	0.135	5.8742699207715e-27	1	TOMM40
C1orf131	2.77907397437231e-31	-0.350257057426839	0.043	0.157	5.94471713857981e-27	1	C1orf131
FAM126A	2.80153915137538e-31	-0.343188021763337	0.05	0.169	5.99277239870707e-27	1	FAM126A
SPATS2L	3.17179788384143e-31	-0.436512821891693	0.024	0.121	6.7847928533252e-27	1	SPATS2L
COMMD3	3.25771380612612e-31	-0.305788482791499	0.058	0.183	6.96857560268438e-27	1	COMMD3
ATF3	3.58469969578694e-31	-0.486605273924368	0.046	0.161	7.66803111925785e-27	1	ATF3
CHMP1A	4.21687029306293e-31	-0.323232681206833	0.05	0.169	9.0203072438909e-27	1	CHMP1A
GPAA1	4.40201068611497e-31	-0.315515759306453	0.055	0.177	9.41634105866853e-27	1	GPAA1
POLR2C	4.4931026521475e-31	-0.296969356346927	0.069	0.203	9.61119588320871e-27	1	POLR2C
TFAM	5.51346899662671e-31	-0.343601740983784	0.039	0.149	1.17938615306842e-26	1	TFAM
AGR2.1	5.60661454950697e-31	-0.360345797347141	0.065	0.195	1.19931091828504e-26	1	AGR2
RECQL	5.79697180373904e-31	-0.280700230842828	0.049	0.166	1.24003023853782e-26	1	RECQL
PPIH	6.33479135003686e-31	-0.288433741542109	0.062	0.19	1.35507521768638e-26	1	PPIH
MCUR1	8.26615999838018e-31	-0.385801062292411	0.024	0.121	1.76821428525351e-26	1	MCUR1
CHCHD5	1.06456445098075e-30	-0.26092924496608	0.089	0.236	2.27720981709292e-26	1	CHCHD5
HIF1A	1.10364088070811e-30	-0.38649776038962	0.03	0.132	2.36079820792271e-26	1	HIF1A
ACTL6A	1.12185992754962e-30	-0.327582043389451	0.033	0.138	2.39977057102139e-26	1	ACTL6A
USP10	1.27216904854412e-30	-0.36392653087878	0.023	0.118	2.72129681174073e-26	1	USP10
BCAS2	1.34779687922385e-30	-0.262254586438914	0.078	0.217	2.88307230434775e-26	1	BCAS2
C22orf39	1.37020921096933e-30	-0.251570788747927	0.064	0.192	2.9310145231845e-26	1	C22orf39
MRPS23	1.41131059020116e-30	-0.274805794384967	0.047	0.162	3.0189344834993e-26	1	MRPS23
STARD7	1.48026865953825e-30	-0.302196157605321	0.067	0.197	3.16644268961828e-26	1	STARD7
GLUD1	1.54054355620761e-30	-0.279765092843583	0.073	0.207	3.29537672108369e-26	1	GLUD1
PPP5C	1.66263407983662e-30	-0.346544187859256	0.033	0.138	3.5565405601785e-26	1	PPP5C
SARS	1.93627975036565e-30	-0.284427574010291	0.071	0.204	4.14189601400717e-26	1	SARS
BAG1	2.17211884101489e-30	-0.265576691132541	0.079	0.218	4.64637941281495e-26	1	BAG1
CAPN1	2.46162715870415e-30	-0.281750720555026	0.071	0.203	5.26566665518404e-26	1	CAPN1
ANAPC15	2.48728798265619e-30	-0.338224583921145	0.044	0.156	5.32055772369985e-26	1	ANAPC15
PAFAH1B1	2.64009408176748e-30	-0.269931548851615	0.066	0.195	5.64742525030882e-26	1	PAFAH1B1
NMI	2.67394478878105e-30	-0.272607875385381	0.065	0.194	5.71983529768154e-26	1	NMI
ACAA1.1	2.77419132120457e-30	-0.280178275426152	0.066	0.195	5.9342726551887e-26	1	ACAA1
PARP14	3.06049454911214e-30	-0.301373558039174	0.046	0.16	6.54670389000577e-26	1	PARP14
FAM192A	3.18375171689869e-30	-0.292623960537877	0.064	0.19	6.81036329761798e-26	1	FAM192A
MRPL37	3.63443241099336e-30	-0.295200007777523	0.042	0.152	7.77441437035589e-26	1	MRPL37
THOC6	4.0325691763131e-30	-0.317948236379059	0.039	0.147	8.62606872505136e-26	1	THOC6
CHAF1A	4.57432479973692e-30	-0.361932483423148	0.015	0.1	9.78493817911725e-26	1	CHAF1A
BID.1	5.35366819214103e-30	-0.368686753575378	0.047	0.16	1.14520316298089e-25	1	BID
AKT1	5.57376036470507e-30	-0.324246862881069	0.035	0.138	1.19228307961406e-25	1	AKT1
CDCA4.1	8.32138793955548e-30	-0.318805106292123	0.025	0.121	1.78002809415031e-25	1	CDCA4
FYTTD1	9.080611108429e-30	-0.281026540804858	0.073	0.205	1.94243352220405e-25	1	FYTTD1
PFDN4	9.41509012190279e-30	-0.250700549974164	0.086	0.227	2.01398192797623e-25	1	PFDN4
SF3B4	9.64164401763647e-30	-0.293680577404682	0.045	0.157	2.06244407181262e-25	1	SF3B4
RALA	9.92182425122251e-30	-0.334983050460048	0.042	0.151	2.12237742557901e-25	1	RALA
SNAP29	1.05058753085831e-29	-0.35606743709373	0.033	0.135	2.24731178725901e-25	1	SNAP29
HLA-DMA	1.24960990981324e-29	-0.296018529456626	0.051	0.167	2.67304055808151e-25	1	HLA-DMA
NUB1	1.31578431228103e-29	-0.27678483914741	0.055	0.174	2.81459422240036e-25	1	NUB1
ZG16	1.39835368115102e-29	0.94125591337063	0.11	0.038	2.99121835935014e-25	1	ZG16
SREK1IP1	1.4163566840727e-29	-0.264811753279291	0.078	0.214	3.02972858289991e-25	1	SREK1IP1
SDF4	1.49108650245052e-29	-0.252200295973211	0.098	0.247	3.18958313739191e-25	1	SDF4
FAM32A	1.49498235488362e-29	-0.252660627856568	0.07	0.2	3.19791675533154e-25	1	FAM32A
PHF5A	1.51452513830757e-29	-0.257569206532546	0.066	0.194	3.23972072335372e-25	1	PHF5A
TIMM17B	1.5184821079308e-29	-0.253199253465614	0.078	0.213	3.24818507707477e-25	1	TIMM17B
IFI27L1	1.85833996095681e-29	-0.376769768089288	0.022	0.114	3.97517501048271e-25	1	IFI27L1
METRNL	2.01170157563301e-29	-0.405776385583593	0.021	0.112	4.30323084043658e-25	1	METRNL
EEF1E1	2.08112622322258e-29	-0.266580869032221	0.059	0.18	4.45173710409542e-25	1	EEF1E1
NDUFA7.1	2.09870511557372e-29	-0.358929577490545	0.046	0.158	4.48934011272373e-25	1	NDUFA7
YTHDF2	2.13955033030966e-29	-0.254073376655824	0.066	0.193	4.5767121115654e-25	1	YTHDF2
PLEKHA2	2.18949411339842e-29	-0.267024241259233	0.066	0.193	4.68354685797056e-25	1	PLEKHA2
IMMT	2.33882076068539e-29	-0.29489872798023	0.04	0.146	5.00297148918211e-25	1	IMMT
HMGXB4	2.43742985680616e-29	-0.30281660956019	0.04	0.147	5.21390620669407e-25	1	HMGXB4
SF3A3	2.55670823243589e-29	-0.342179420647592	0.032	0.132	5.46905458000362e-25	1	SF3A3
NUBP2	2.89328053182929e-29	-0.268615621947106	0.06	0.182	6.18901638563602e-25	1	NUBP2
RCC2	2.96162072240213e-29	-0.332520658110161	0.027	0.122	6.3352028872904e-25	1	RCC2
NCF4	2.97035418238682e-29	-0.385377830333414	0.027	0.122	6.35388463154364e-25	1	NCF4
GLUL	3.26771445905488e-29	-0.385001083153237	0.031	0.13	6.9899679993643e-25	1	GLUL
WDR18	3.42340790223353e-29	-0.339327993043079	0.032	0.132	7.32301184366774e-25	1	WDR18
COPS8	3.45063185303479e-29	-0.28608645521957	0.056	0.175	7.38124659682671e-25	1	COPS8
DHX9	3.59280595042907e-29	-0.291123500050485	0.043	0.151	7.68537120856282e-25	1	DHX9
BAD	5.13661603959582e-29	-0.307412725719117	0.046	0.157	1.09877353702994e-24	1	BAD
CMC1	5.2589411406534e-29	-0.307867417706764	0.042	0.149	1.12494009939717e-24	1	CMC1
DCAF11	6.04112437213388e-29	-0.296973276474107	0.051	0.165	1.29225691444316e-24	1	DCAF11
DKC1	7.38809962505415e-29	-0.27658406133763	0.051	0.164	1.58038839079533e-24	1	DKC1
SUGT1	7.67415880505442e-29	-0.279190924979262	0.06	0.18	1.64157930998919e-24	1	SUGT1
CUL1	8.47286088054259e-29	-0.377597134357345	0.024	0.116	1.81242967095687e-24	1	CUL1
LGALS1.1	8.4756646237685e-29	-0.262459997177838	0.292	0.584	1.81302941967032e-24	1	LGALS1
ACTR3	1.0670666803175e-28	-0.263963954581056	0.336	0.701	2.28256233586716e-24	1	ACTR3
NAMPT	1.14480426772107e-28	-0.288762349084103	0.041	0.147	2.44885080908214e-24	1	NAMPT
CHCHD3	1.18355339781608e-28	-0.291471502502262	0.045	0.153	2.53173907326837e-24	1	CHCHD3
NARS	1.29320832993484e-28	-0.264936392262455	0.063	0.185	2.76630193856361e-24	1	NARS
TACC3.1	1.30465237956406e-28	-0.284032633109861	0.027	0.122	2.79078190512548e-24	1	TACC3
SQLE	1.33553287658921e-28	-0.396543157670114	0.022	0.111	2.85683837631197e-24	1	SQLE
PPP1R15A.1	1.3757303862482e-28	-0.250972660054892	0.15	0.329	2.94282486922352e-24	1	PPP1R15A
MRPL40	1.51032398742971e-28	-0.299220140514731	0.051	0.164	3.2307340415109e-24	1	MRPL40
SAP30BP	1.56598836701203e-28	-0.315816377867913	0.046	0.155	3.34980571587544e-24	1	SAP30BP
RUVBL2	1.63295727391358e-28	-0.329086296289207	0.03	0.126	3.49305890462854e-24	1	RUVBL2
CKAP2.1	1.63506269040023e-28	-0.298281072450132	0.024	0.115	3.49756260103514e-24	1	CKAP2
UNG	1.97089184600619e-28	-0.328581636270897	0.028	0.122	4.21593474779183e-24	1	UNG
SERPINE2.1	1.98065757702442e-28	-0.430542300313927	0.02	0.106	4.23682462301295e-24	1	SERPINE2
ACTR10	2.07778786753703e-28	-0.291512450920475	0.057	0.175	4.44459602744846e-24	1	ACTR10
AHI1	2.28804538782585e-28	-0.369339653892119	0.025	0.116	4.89435788909827e-24	1	AHI1
PGM2	2.65262145857015e-28	-0.361855703099056	0.024	0.114	5.67422256202742e-24	1	PGM2
RARRES3	2.9156934883948e-28	0.332053650095643	0.589	0.738	6.23695994102532e-24	1	RARRES3
CCDC25	3.07834238226444e-28	-0.266099621576963	0.053	0.167	6.58488218990186e-24	1	CCDC25
GALE.1	4.63441674868513e-28	-0.391084152472307	0.019	0.104	9.91348086711236e-24	1	GALE
HSPA4	4.73680491053886e-28	-0.282848375684012	0.034	0.132	1.01324993841337e-23	1	HSPA4
TBCD	5.49772318739765e-28	-0.272314254819808	0.067	0.191	1.17601796701623e-23	1	TBCD
PRKAR1B	5.83363067672508e-28	-0.37191478465519	0.024	0.113	1.24787193805826e-23	1	PRKAR1B
GNL1	6.18682536683027e-28	-0.288713238380427	0.041	0.144	1.32342381421866e-23	1	GNL1
AAMP	6.35615416600483e-28	-0.292648799650691	0.057	0.173	1.35964493765009e-23	1	AAMP
DBF4	7.23193817494833e-28	-0.270538629562929	0.027	0.12	1.5469838950032e-23	1	DBF4
MCMBP	7.81174369548391e-28	-0.350039257757964	0.024	0.113	1.67101009390096e-23	1	MCMBP
GALNT2	8.25331498330064e-28	-0.374307206756172	0.04	0.141	1.76546660807784e-23	1	GALNT2
ALYREF.1	9.52826942600035e-28	-0.293214244761671	0.022	0.109	2.03819211291573e-23	1	ALYREF
SQRDL	9.54909455305096e-28	-0.311967086770175	0.042	0.145	2.04264681584313e-23	1	SQRDL
ILKAP	1.0296571665259e-27	-0.303208076216272	0.043	0.147	2.20253964491554e-23	1	ILKAP
NFKB1	1.16274326538255e-27	-0.331178868542385	0.026	0.116	2.48722411897982e-23	1	NFKB1
TMEM141	1.17399896436987e-27	-0.266585240197621	0.075	0.202	2.5113011846836e-23	1	TMEM141
TCERG1	1.20910963839778e-27	-0.292989091069418	0.036	0.135	2.58640642749669e-23	1	TCERG1
MX1	1.21190179710328e-27	-0.40792921340007	0.032	0.127	2.59237913418363e-23	1	MX1
XAF1	1.2220554301095e-27	-0.364211342861193	0.034	0.131	2.61409877054724e-23	1	XAF1
MAGEH1	1.23314304907784e-27	-0.40483826905789	0.02	0.104	2.63781629628242e-23	1	MAGEH1
GANAB	1.23441919488833e-27	-0.3021564946312	0.042	0.146	2.64054609978563e-23	1	GANAB
BCL2L12	1.28099048070064e-27	-0.293586115078702	0.023	0.112	2.74016673726673e-23	1	BCL2L12
DCPS	1.73873638913428e-27	-0.266129870565502	0.042	0.145	3.71933100999713e-23	1	DCPS
FIP1L1	1.7626567548414e-27	-0.273514358026075	0.05	0.158	3.77049906428125e-23	1	FIP1L1
NOLC1	1.79510725472816e-27	-0.353587693214767	0.024	0.112	3.83991392858901e-23	1	NOLC1
HOXB2.1	1.82203878161098e-27	-0.382477190182274	0.034	0.13	3.89752315774406e-23	1	HOXB2
SH3GLB2	2.09117475549774e-27	-0.36464189660286	0.022	0.109	4.47323191948521e-23	1	SH3GLB2
UTP18	2.23619693740428e-27	-0.293494957488773	0.049	0.157	4.78344886880149e-23	1	UTP18
SLC20A1	2.46012383359548e-27	-0.282593887965883	0.036	0.133	5.26245089244409e-23	1	SLC20A1
GTPBP4	2.46277896813117e-27	-0.320109294588809	0.04	0.14	5.26813049072939e-23	1	GTPBP4
SRP68	2.70460531281616e-27	-0.334151901801328	0.027	0.117	5.78542122464506e-23	1	SRP68
PNRC1	2.76219180839613e-27	0.578632886172551	0.493	0.533	5.90860449734016e-23	1	PNRC1
ATIC	2.96020791334229e-27	-0.323327068000878	0.042	0.145	6.33218074743049e-23	1	ATIC
BAG6	3.44618802024853e-27	-0.317232908795435	0.035	0.132	7.37174079411363e-23	1	BAG6
PFKP	3.76412218139539e-27	-0.296578992112037	0.04	0.14	8.05183375822288e-23	1	PFKP
PIK3CD	3.9331067939641e-27	-0.301035771483879	0.049	0.156	8.41330874296861e-23	1	PIK3CD
PRIM1	4.34216079474315e-27	-0.318818758184263	0.022	0.108	9.28831615603506e-23	1	PRIM1
DLD	4.64482267887444e-27	-0.295064093739942	0.041	0.142	9.93574019238032e-23	1	DLD
ZNF593	4.93309836848263e-27	-0.312417724038597	0.046	0.151	1.05523907200212e-22	1	ZNF593
FSD1.1	5.52304479009199e-27	-0.306534573866002	0.045	0.148	1.18143451104858e-22	1	FSD1
NCR1.1	5.85303137173065e-27	-0.318302224352075	0.057	0.17	1.2520219407269e-22	1	NCR1
ECHDC1	6.46498099567619e-27	-0.256841846641419	0.057	0.17	1.38292408478509e-22	1	ECHDC1
RAD51C	6.86651308718322e-27	-0.295667178971486	0.035	0.131	1.46881581447936e-22	1	RAD51C
RPS4Y1	6.96739042353473e-27	0.75300356236447	0.375	0.329	1.49039448549831e-22	1	RPS4Y1
CHORDC1	7.10685379272918e-27	-0.252891368870083	0.045	0.148	1.5202270948027e-22	1	CHORDC1
GSS	7.59890146862529e-27	-0.353038170056235	0.025	0.113	1.62548101315364e-22	1	GSS
EXOSC7	7.90881376984392e-27	-0.332465607156997	0.03	0.121	1.69177435350731e-22	1	EXOSC7
RIC8A	8.04613173297023e-27	-0.282784381835993	0.041	0.142	1.72114803899966e-22	1	RIC8A
HMGCS1	8.34920240785396e-27	-0.327295723473011	0.028	0.118	1.78597788706404e-22	1	HMGCS1
TFDP2	9.8771778985834e-27	-0.359659011486634	0.028	0.119	2.11282712428598e-22	1	TFDP2
PIH1D1	1.01278214814063e-26	-0.263047017538656	0.053	0.162	2.16644229308762e-22	1	PIH1D1
THOC3	1.15202211246085e-26	-0.271931587258115	0.035	0.131	2.46429050076501e-22	1	THOC3
EIF2B1	1.27838598558347e-26	-0.27054076933952	0.041	0.141	2.7345954617616e-22	1	EIF2B1
SLC2A3	1.32749971221248e-26	-0.26070855461055	0.07	0.191	2.83965463439371e-22	1	SLC2A3
TMEM70	1.37713482505795e-26	-0.267076861018067	0.051	0.158	2.94582910428146e-22	1	TMEM70
PRDX4	1.42484673830813e-26	-0.267358581053423	0.034	0.129	3.04788965791493e-22	1	PRDX4
SMCO4	1.43747931099118e-26	-0.311516032498959	0.034	0.128	3.07491199414123e-22	1	SMCO4
RP11-545E17.3	1.5192308802359e-26	-0.328221400150608	0.022	0.107	3.24978677591261e-22	1	RP11-545E17.3
C4orf27	1.53994126257429e-26	-0.312647064968393	0.028	0.118	3.29408835477266e-22	1	C4orf27
DDX50	1.61025946670095e-26	-0.272241791592555	0.038	0.135	3.44450602521999e-22	1	DDX50
SEC13	1.61636307310006e-26	-0.264920910069047	0.044	0.145	3.45756224966834e-22	1	SEC13
SPTAN1	1.65686987790574e-26	-0.283170856725873	0.046	0.15	3.54421035582816e-22	1	SPTAN1
HADH	1.89123251452614e-26	-0.292765148260633	0.031	0.122	4.04553547182286e-22	1	HADH
AHCYL1	1.98025850602471e-26	-0.251869844996898	0.047	0.151	4.23597097023746e-22	1	AHCYL1
MRPL48	1.98846199550358e-26	-0.277723191680828	0.05	0.155	4.25351905458172e-22	1	MRPL48
CDH17	2.52440704399272e-26	-0.439676299475711	0.021	0.104	5.39995910780482e-22	1	CDH17
PLPP1.1	2.62458542066939e-26	-0.274184643305565	0.073	0.194	5.6142506733539e-22	1	PLPP1
MFAP1	2.85117348762078e-26	-0.292172395182613	0.033	0.127	6.09894520736961e-22	1	MFAP1
MRPL17	4.02600398587154e-26	-0.269411523583205	0.035	0.128	8.61202512617782e-22	1	MRPL17
TFRC	4.20340771484488e-26	-0.330072135916665	0.029	0.118	8.99150944282468e-22	1	TFRC
HIP1.1	4.8662886777889e-26	-0.385913884847815	0.032	0.124	1.04094781106582e-21	1	HIP1
SLC25A36	4.90991221023864e-26	-0.305177023078032	0.033	0.126	1.05027932089215e-21	1	SLC25A36
RDX	5.08400510951733e-26	-0.277018393000469	0.042	0.141	1.08751953297685e-21	1	RDX
NUP37	5.85239115268793e-26	-0.292713397103449	0.025	0.11	1.25188499147147e-21	1	NUP37
RHOB	5.98269543193875e-26	-0.358041948699695	0.028	0.117	1.27975837984602e-21	1	RHOB
SYTL1	6.60893940362403e-26	-0.349175668445055	0.042	0.141	1.41371822782922e-21	1	SYTL1
CLNK	7.76331258570013e-26	-0.319596473629727	0.054	0.16	1.66065019520711e-21	1	CLNK
CISD1	8.13467822377868e-26	-0.27670106025321	0.042	0.14	1.7400890188485e-21	1	CISD1
CBR1	8.66153552469506e-26	-0.283767212339807	0.041	0.139	1.85278906408752e-21	1	CBR1
SLC39A4.1	1.25809440298285e-25	-0.322143469605909	0.037	0.131	2.69118973742061e-21	1	SLC39A4
PLIN3	1.27780500554291e-25	-0.314056404799783	0.028	0.116	2.73335268735683e-21	1	PLIN3
IFITM3.1	1.30381274256518e-25	-0.429337671648833	0.022	0.103	2.78898583762117e-21	1	IFITM3
AGPS	1.37224288152363e-25	-0.349180365654689	0.021	0.101	2.9353647478672e-21	1	AGPS
UCHL3	1.52292035779448e-25	-0.286667759746671	0.027	0.114	3.25767893735817e-21	1	UCHL3
GPN1	1.52936728056666e-25	-0.320183888617475	0.03	0.119	3.27146954986014e-21	1	GPN1
MRPL15	1.54454653766651e-25	-0.264547434428604	0.028	0.115	3.30393949872244e-21	1	MRPL15
CFAP20	1.87700984953988e-25	-0.263492437088153	0.044	0.143	4.01511176915075e-21	1	CFAP20
CIAO1	2.21712318577359e-25	-0.288407374901279	0.034	0.125	4.74264820668829e-21	1	CIAO1
FLII	2.54075596501186e-25	-0.264913315272973	0.032	0.121	5.43493108475687e-21	1	FLII
COTL1	2.59742775169219e-25	-0.254372396107927	0.356	0.716	5.55615770364477e-21	1	COTL1
ANKRD13A	2.67523115215199e-25	-0.284224168029421	0.036	0.129	5.72258695756831e-21	1	ANKRD13A
YARS	2.77090735395062e-25	-0.324485241187859	0.026	0.111	5.92724792083577e-21	1	YARS
FAM207A	3.03007288166988e-25	-0.256522782815358	0.05	0.152	6.48162890118005e-21	1	FAM207A
PWP1	3.48687376824478e-25	-0.275297936012625	0.046	0.146	7.45877167765241e-21	1	PWP1
UBA1	3.61244686314779e-25	-0.25446906550952	0.045	0.143	7.72738508495945e-21	1	UBA1
GTF2B	3.8445576536443e-25	-0.274307538191199	0.045	0.144	8.22389327691052e-21	1	GTF2B
FBXO22	3.95538728504502e-25	-0.296762720996466	0.034	0.125	8.4609689414398e-21	1	FBXO22
PFKL	4.35863357264337e-25	-0.275423919426876	0.044	0.141	9.32355307524142e-21	1	PFKL
ACLY	4.66786111763466e-25	-0.272071061653001	0.036	0.127	9.9850217167323e-21	1	ACLY
NUDT8	6.02484062238243e-25	-0.333447550132128	0.025	0.108	1.28877365753383e-20	1	NUDT8
ECI1	6.06510269546135e-25	-0.268148026927219	0.033	0.122	1.29738611758614e-20	1	ECI1
MTHFS	6.31124693593988e-25	-0.296665489918438	0.022	0.103	1.3500388320669e-20	1	MTHFS
WASHC3	6.5468159154459e-25	-0.264804689277937	0.041	0.137	1.40042939247303e-20	1	WASHC3
FECH	6.59640436269244e-25	-0.347577755504015	0.022	0.102	1.41103685722354e-20	1	FECH
NINJ1	7.39901112153204e-25	-0.35633528058467	0.03	0.117	1.58272246900692e-20	1	NINJ1
CTD-2119F7.2	7.9545270835867e-25	-0.258670959969881	0.049	0.149	1.70155288845003e-20	1	CTD-2119F7.2
DYNC1LI1	8.3751318267911e-25	-0.294805189991124	0.026	0.11	1.79152444906888e-20	1	DYNC1LI1
NIT2	8.79688830873309e-25	-0.291771727084068	0.04	0.134	1.8817423781211e-20	1	NIT2
TWISTNB	9.16103812057538e-25	-0.26979434881364	0.03	0.117	1.95963766437228e-20	1	TWISTNB
NRAS	9.5659725598271e-25	-0.331981667238916	0.022	0.101	2.04625719027261e-20	1	NRAS
MAP2K3	9.61448958622823e-25	-0.286706537049538	0.043	0.139	2.05663546739008e-20	1	MAP2K3
ISYNA1.1	9.67776214027361e-25	-0.278788984175709	0.05	0.151	2.07017009942593e-20	1	ISYNA1
ZBTB1	1.01902051272988e-24	-0.272624107316639	0.04	0.134	2.17978677878049e-20	1	ZBTB1
PMPCA	1.13042483777565e-24	-0.351658770744639	0.03	0.115	2.4180917704859e-20	1	PMPCA
TNFSF10	1.16749412485961e-24	-0.314894394852344	0.023	0.103	2.49738668248719e-20	1	TNFSF10
CCNG2	1.29908784012705e-24	-0.293479157880728	0.032	0.12	2.77887879881578e-20	1	CCNG2
IKBIP	1.42864416512568e-24	-0.273191930371853	0.027	0.111	3.05601273362033e-20	1	IKBIP
BATF	1.43497244882961e-24	-0.266492059811385	0.054	0.158	3.06954956529141e-20	1	BATF
BCCIP	1.46432296364643e-24	-0.259185007964326	0.034	0.123	3.13233325153608e-20	1	BCCIP
S100A6	1.58088831419812e-24	0.421558852239794	0.547	0.647	3.38167819290119e-20	1	S100A6
JAK3	1.71629981866726e-24	-0.253606625361214	0.055	0.159	3.67133694211113e-20	1	JAK3
HK1	1.85109524174505e-24	-0.255565557558676	0.038	0.131	3.95967783161684e-20	1	HK1
ISY1	1.8656434290539e-24	-0.264534179087036	0.044	0.14	3.99079785908919e-20	1	ISY1
PRKX	1.87552863309263e-24	-0.262278852857557	0.051	0.152	4.01194329904845e-20	1	PRKX
SNX4	2.47629525287845e-24	-0.294571220326165	0.025	0.106	5.29704317543229e-20	1	SNX4
STAU2	2.53149212056665e-24	-0.300141380661	0.037	0.127	5.41511479510411e-20	1	STAU2
DDX41	2.90305040055335e-24	-0.312434956926314	0.03	0.114	6.20991511182367e-20	1	DDX41
MAP3K13	3.25736129123709e-24	-0.279417521979513	0.032	0.119	6.96782153808526e-20	1	MAP3K13
ALDOC.1	3.83712060658289e-24	-0.361695121000832	0.028	0.112	8.20798468954147e-20	1	ALDOC
GDE1	3.9347778334326e-24	-0.351795153729574	0.028	0.112	8.41688326349568e-20	1	GDE1
IRF4	3.94337164103881e-24	-0.293576794195066	0.027	0.11	8.43526627734613e-20	1	IRF4
DDX49	4.03322935285153e-24	-0.2883156943742	0.028	0.111	8.6274809086847e-20	1	DDX49
HARS	4.24435372265629e-24	-0.281886930663915	0.032	0.119	9.07909704813406e-20	1	HARS
ACTR1A	4.9293350873126e-24	-0.286392675544	0.042	0.136	1.05443406852704e-19	1	ACTR1A
MPDU1	5.6541094436236e-24	-0.279324981147071	0.036	0.124	1.20947055108552e-19	1	MPDU1
AP1G2	5.98225304232122e-24	-0.280371079315208	0.032	0.118	1.27966374828293e-19	1	AP1G2
KHSRP	6.61370100840956e-24	-0.274294148528387	0.026	0.107	1.41473678270889e-19	1	KHSRP
TSR2	6.76625785363669e-24	-0.253783400965384	0.045	0.14	1.44737021747143e-19	1	TSR2
TLE3	7.72305277485062e-24	-0.291675567776722	0.038	0.129	1.6520382190683e-19	1	TLE3
HSH2D	8.14549171238953e-24	-0.260430994861494	0.047	0.143	1.74240213219725e-19	1	HSH2D
IRF8.1	9.03818070883125e-24	-0.310584341499226	0.035	0.123	1.93335723542609e-19	1	IRF8
MGME1	1.18154521999019e-23	-0.283448891417031	0.028	0.111	2.52744338008102e-19	1	MGME1
GPR68.1	1.19710817941695e-23	-0.322276444815311	0.035	0.122	2.56073410659079e-19	1	GPR68
IWS1	1.26248641114938e-23	-0.266711693762766	0.03	0.114	2.70058468208964e-19	1	IWS1
TXNRD1	1.36604451974004e-23	-0.25127202192199	0.025	0.104	2.92210583217593e-19	1	TXNRD1
NFIL3	1.39746424417003e-23	-0.254283737088877	0.034	0.121	2.98931576470412e-19	1	NFIL3
RP5-1171I10.4	1.48609369162999e-23	-0.330562825828466	0.029	0.111	3.17890301576571e-19	1	RP5-1171I10.4
NCR3.1	1.59286233720767e-23	-0.336453334921233	0.045	0.138	3.40729182552093e-19	1	NCR3
GABARAP	1.73278880895788e-23	-0.275257582280149	0.037	0.125	3.7066085412418e-19	1	GABARAP
RPP30	2.05929529385842e-23	-0.292650673326768	0.028	0.109	4.40503856309255e-19	1	RPP30
ADSL	2.63803490866951e-23	-0.257335450409964	0.03	0.113	5.64302047313494e-19	1	ADSL
TESC	2.81386875832545e-23	-0.312055052823058	0.032	0.115	6.01914666093396e-19	1	TESC
RAE1	2.83807004770313e-23	-0.281458537115831	0.024	0.102	6.07091563904177e-19	1	RAE1
MRTO4	2.93849898086662e-23	-0.292360488542512	0.025	0.104	6.28574316997179e-19	1	MRTO4
PTOV1	3.06054224685931e-23	-0.260115520822898	0.038	0.127	6.54680592025674e-19	1	PTOV1
NAA60	3.66215961560047e-23	-0.270881882799187	0.042	0.133	7.83372563373097e-19	1	NAA60
PMM1	4.65527601165095e-23	-0.254752932554765	0.033	0.118	9.95810091652254e-19	1	PMM1
COA6	5.16291308645357e-23	-0.252819062363536	0.045	0.138	1.10439873832328e-18	1	COA6
CDC73	6.21552576853629e-23	-0.288306364729233	0.024	0.101	1.3295631171476e-18	1	CDC73
TOR3A	7.19082442015647e-23	-0.265237249310927	0.032	0.116	1.53818925171567e-18	1	TOR3A
RCBTB2.1	8.11222224868988e-23	-0.364765901975923	0.035	0.119	1.73528546121725e-18	1	RCBTB2
PRPF18	1.00266474358728e-22	-0.259597587479158	0.036	0.121	2.14480015300755e-18	1	PRPF18
HIST3H2A	1.15013785830136e-22	-0.255680452871821	0.047	0.14	2.46025989269244e-18	1	HIST3H2A
PUM3	1.19034964117631e-22	-0.271749485053739	0.027	0.105	2.54627691744024e-18	1	PUM3
ABHD5	1.95419619165585e-22	-0.266611719773079	0.03	0.109	4.18022107357102e-18	1	ABHD5
TYROBP.1	2.66121729653327e-22	-0.291923187578413	0.408	0.777	5.69260991901431e-18	1	TYROBP
MSRA	2.68364088170083e-22	-0.315974826061546	0.026	0.103	5.74057621004624e-18	1	MSRA
SUSD6	2.77934153072089e-22	-0.277019228368926	0.035	0.118	5.94528946836506e-18	1	SUSD6
MGST2	4.0549479163616e-22	-0.265195141326919	0.026	0.103	8.6739390878891e-18	1	MGST2
TSSC1	6.08589731004e-22	-0.25301463998608	0.036	0.119	1.30183429359066e-17	1	TSSC1
QDPR	6.70357301424938e-22	-0.278000479358988	0.028	0.105	1.43396130347809e-17	1	QDPR
EXOSC5	7.36874683920603e-22	-0.295203084765322	0.026	0.102	1.57624863637456e-17	1	EXOSC5
NPM3	7.48087364468702e-22	-0.25060788659483	0.044	0.132	1.600233681335e-17	1	NPM3
RITA1.1	9.23569960461877e-22	-0.304060781564716	0.031	0.11	1.975608502424e-17	1	RITA1
S100PBP	1.64323805434837e-21	-0.280871136426522	0.042	0.128	3.51505052205659e-17	1	S100PBP
IGHA1	2.35148956848326e-21	0.715978756864887	0.409	0.416	5.03007133594254e-17	1	IGHA1
MAST4	2.86141185785706e-21	-0.277548327353589	0.04	0.123	6.12084610514205e-17	1	MAST4
UBL4A	3.15935396977824e-21	-0.251686706393971	0.031	0.108	6.75817407675264e-17	1	UBL4A
PRCC	3.29958751445824e-21	-0.27046152397454	0.036	0.117	7.05814765217762e-17	1	PRCC
PTPN12	3.36899878165524e-21	-0.280584489116209	0.037	0.119	7.20662529383873e-17	1	PTPN12
PGRMC1	4.34919948460853e-21	-0.283311145148925	0.028	0.103	9.30337261752611e-17	1	PGRMC1
HOOK3	5.26657955896223e-21	-0.280681823505692	0.03	0.106	1.12657403345761e-16	1	HOOK3
CCNI	6.45375253624857e-21	0.366465152315694	0.544	0.702	1.38052220502893e-16	1	CCNI
PTPRN2.1	6.58922771701981e-21	-0.315362239423583	0.036	0.115	1.40950170094771e-16	1	PTPRN2
PREP	6.97602365888004e-21	-0.276779989456498	0.028	0.102	1.49224122087103e-16	1	PREP
GSKIP	9.86661946042501e-21	-0.253180144446719	0.045	0.13	2.11056856877951e-16	1	GSKIP
MRPS27	1.19578612113307e-20	-0.266921209567849	0.027	0.1	2.55790609171574e-16	1	MRPS27
PSMA6	1.45767255707193e-20	-0.274902882565146	0.031	0.107	3.11810736683257e-16	1	PSMA6
OCEL1	1.75816658872659e-20	-0.275229757653383	0.03	0.104	3.76089414994505e-16	1	OCEL1
RGS3	2.34435450090008e-20	-0.281846470930943	0.034	0.111	5.01480871287536e-16	1	RGS3
HDAC7	5.42747656377759e-20	-0.251023837489808	0.04	0.12	1.16099151175766e-15	1	HDAC7
IGKC	8.94181172185843e-20	0.479851446302971	0.499	0.59	1.91274294542274e-15	1	IGKC
LYST	1.47944762977519e-19	-0.255555173965774	0.037	0.115	3.1646864248521e-15	1	LYST
OTUD5.1	1.6409426399804e-19	-0.294048654769207	0.051	0.137	3.51014040118208e-15	1	OTUD5
GZMM.1	1.98637811015852e-19	0.859831062806693	0.187	0.116	4.24906141544008e-15	1	GZMM
SCYL1	3.45619591333515e-19	-0.25403149631083	0.032	0.104	7.39314867821522e-15	1	SCYL1
RP3-412A9.11	8.00447614719097e-19	0.832721476654496	0.112	0.053	1.71223749264562e-14	1	RP3-412A9.11
DDX5	1.93835380640268e-18	0.269253058480403	0.564	0.765	4.14633262727597e-14	1	DDX5
RP3-477O4.14	2.16845099259144e-18	-0.271238519706911	0.033	0.104	4.63853351825235e-14	1	RP3-477O4.14
LGALS4.1	5.32843588760294e-18	0.851916952378567	0.148	0.084	1.13980572071714e-13	1	LGALS4
JCHAIN	8.04868243283274e-18	0.910110503055427	0.254	0.196	1.72169365920725e-13	1	JCHAIN
XCL2.1	1.032868158991e-15	0.805041530484606	0.264	0.214	2.20940827889765e-11	1	XCL2
FOS	5.43721903522974e-15	0.369820315761316	0.522	0.642	1.16307552382599e-10	1	FOS
NAP1L1	1.0577346251663e-14	0.331614338321252	0.519	0.683	2.26260013669324e-10	1	NAP1L1
PPP2R5C.1	3.00113171209123e-14	0.621839025791182	0.402	0.433	6.41972084533434e-10	1	PPP2R5C
CCL4	3.67138749818494e-14	0.422122286292784	0.477	0.521	7.85346499736741e-10	1	CCL4
EIF3E	3.70564823481887e-14	0.345347598232195	0.52	0.673	7.92675213910104e-10	1	EIF3E
RPL17	1.48366022013469e-13	0.347517027463351	0.501	0.641	3.17369757689012e-09	1	RPL17
RP11-640M9.1	7.0709409649121e-13	0.629230377001867	0.384	0.408	1.51254498180435e-08	1	RP11-640M9.1
VAMP2	5.89081186531623e-11	0.418007026515168	0.462	0.569	1.26010356610979e-06	1	VAMP2
PRDM1.1	1.16245430875145e-10	0.643896279349128	0.337	0.341	2.48660601185023e-06	1	PRDM1
LYAR.1	3.19737539805992e-10	0.860938188120189	0.176	0.133	6.83950571398996e-06	1	LYAR
CD96.1	3.81142352463374e-10	0.441279864213569	0.452	0.57	8.15301606154403e-06	1	CD96
CD55.1	4.37430469838948e-10	0.807562541247052	0.158	0.115	9.35707518032493e-06	1	CD55
GPR155	8.35389406539665e-10	0.649293444182428	0.103	0.062	1.786981479529e-05	1	GPR155
SKP1	9.61877323631648e-10	0.281602936819668	0.517	0.71	2.05755178298046e-05	1	SKP1
C9orf142	1.08496926968853e-09	0.386037235985182	0.463	0.582	2.32085776479074e-05	1	C9orf142
CIRBP	2.87203710665262e-08	0.285720536688727	0.504	0.679	0.000614357457484062	1	CIRBP
RP11-138A9.1.1	4.2217203031049e-08	0.749958155910173	0.13	0.093	0.00090306819003717	1	RP11-138A9.1
PTGER4.1	5.25674267252201e-08	0.739790052131635	0.187	0.154	0.00112446982507918	1	PTGER4
DUSP2	8.09098060192613e-08	0.47078065659791	0.381	0.417	0.00173074166055802	1	DUSP2
ODF2L.1	1.04386124183058e-07	0.706799198956443	0.243	0.223	0.00223292358239979	1	ODF2L
MT-ND4L.1	2.52982748107818e-07	0.569290636049875	0.361	0.411	0.00541155396477434	1	MT-ND4L
C15orf48	6.88574650082916e-07	0.618999078100928	0.107	0.074	0.0147293003399237	1	C15orf48
LAPTM5	1.0380108392643e-06	0.35280226051015	0.446	0.579	0.0222040898627026	1	LAPTM5
KLF6	5.12877116301046e-06	0.253645517433693	0.483	0.638	0.109709543947957	1	KLF6
ACAP1	5.16466472936501e-06	0.278251879584403	0.485	0.671	0.110477343225847	1	ACAP1
PERP.1	5.61135064312244e-06	0.689485528452858	0.117	0.088	0.120032401607032	1	PERP
NCRNA00107.1	7.72789644093696e-06	0.600557842059203	0.115	0.086	0.165307432768083	1	NCRNA00107
FXYD3.1	8.07539672983333e-06	0.639201753663296	0.134	0.106	0.172740811447865	1	FXYD3
HES4	9.84711834025387e-06	0.641222233042677	0.12	0.092	0.210639708416371	1	HES4
CD37	1.60212272681715e-05	0.361931231872119	0.427	0.549	0.342710072493456	1	CD37
ARID1B.1	3.58006631282845e-05	0.262886073713496	0.148	0.224	0.765811984977133	1	ARID1B
ANAPC16	3.78571506530049e-05	0.25026113461341	0.485	0.68	0.809802309618428	1	ANAPC16
RBL2	4.14676679000005e-05	0.250737952399616	0.121	0.184	0.88703488404891	1	RBL2
TRAT1.1	5.57815120134419e-05	0.635411045374005	0.228	0.222	1	1	TRAT1
IGHA2	6.89118226571228e-05	0.717779847824651	0.114	0.09	1	1	IGHA2
N4BP2L2	8.85523613537952e-05	0.426200916180756	0.396	0.496	1	1	N4BP2L2
ATP6V0E1	0.000192975595538034	0.277933773971119	0.466	0.653	1	1	ATP6V0E1
ZC3HAV1	0.00024332221335512	0.25057074545525	0.147	0.215	1	1	ZC3HAV1
MDM4	0.000264629100724974	0.299348863037657	0.163	0.239	1	1	MDM4
ZEB2.1	0.00036310188826681	0.265052615607128	0.127	0.185	1	1	ZEB2
ISCU	0.000622651639040682	0.25961434796353	0.21	0.308	1	1	ISCU
PIK3IP1	0.000708320676229248	0.470974382618013	0.307	0.342	1	1	PIK3IP1
AKNA	0.000774187602271122	0.281504350525604	0.189	0.275	1	1	AKNA
RP11-596C23.2	0.000786723489740596	0.594290092615797	0.162	0.146	1	1	RP11-596C23.2
U2AF1L4	0.00101138323298697	0.589921407638284	0.128	0.11	1	1	U2AF1L4
PPM1K	0.00123847887881107	0.256396820999257	0.109	0.155	1	1	PPM1K
PITPNC1	0.00135739708524994	0.292599255183795	0.177	0.254	1	1	PITPNC1
HACD4	0.00145675537703619	0.266486345122259	0.122	0.172	1	1	HACD4
HSD17B11	0.00146864376469866	0.26584821082636	0.148	0.209	1	1	HSD17B11
FYN	0.00153255141481847	0.328911586432601	0.417	0.556	1	1	FYN
EIF4A2	0.00153675690864699	0.314934884430655	0.427	0.575	1	1	EIF4A2
SIGIRR	0.00169412260719107	0.284057710608387	0.167	0.237	1	1	SIGIRR
MPHOSPH8	0.00197642265344786	0.251886719874704	0.218	0.314	1	1	MPHOSPH8
NENF.1	0.00250111219155434	0.279409541297798	0.149	0.209	1	1	NENF
SLFN5	0.00294372328350388	0.286485746407759	0.193	0.275	1	1	SLFN5
CD2.1	0.00328684442462539	0.328913813859515	0.407	0.53	1	1	CD2
C12orf57.1	0.00397698227420233	0.46217383768011	0.345	0.424	1	1	C12orf57
STK4	0.00401845244202744	0.345182476017447	0.412	0.545	1	1	STK4
RP11-138A9.2.1	0.00405029986063053	0.622242522104518	0.117	0.102	1	1	RP11-138A9.2
STIM2.1	0.00416693959585065	0.250029153498826	0.076	0.108	1	1	STIM2
XCL1	0.00474225599524005	0.582624072330607	0.125	0.112	1	1	XCL1
ABHD14B	0.0057526370960441	0.273826366710249	0.16	0.221	1	1	ABHD14B
ZBTB38	0.00605948253748928	0.255842532869003	0.119	0.163	1	1	ZBTB38
FYB1.1	0.00652884218090167	0.262744815544064	0.273	0.402	1	1	FYB1
LAYN.1	0.00730405505625829	0.287033391459983	0.131	0.179	1	1	LAYN
FAM3C	0.00828117908373363	0.258693870554111	0.247	0.354	1	1	FAM3C
DYNLT1	0.00877552666296292	0.263559402314522	0.277	0.407	1	1	DYNLT1
GABPB1-AS1	0.00880476207707332	0.311331593785561	0.178	0.247	1	1	GABPB1-AS1
GABARAPL1	0.00880730518857652	0.282607069106125	0.152	0.208	1	1	GABARAPL1
RP11-356I2.4.1	0.00907808869711544	0.552280659641811	0.108	0.094	1	1	RP11-356I2.4
TRAC	0.00911448110517788	0.345141589069415	0.387	0.505	1	1	TRAC
CD81.1	1.11016716404285e-210	1.30505890698515	0.821	0.206	2.37475858060407e-206	2	CD81
RPL31.1	6.11837514952783e-191	-0.876136214692962	0.913	0.97	1.3087816282355e-186	2	RPL31
RPS17.1	1.06726384214682e-188	-1.5956727482758	0.448	0.856	2.28298408473626e-184	2	RPS17
RPL27A.1	2.14072516751276e-183	-0.761377433047091	0.971	0.993	4.57922520582655e-179	2	RPL27A
RPL13A.1	9.11541605262557e-179	-0.729092295086311	0.997	0.999	1.94987864781714e-174	2	RPL13A
MT-ATP8.1	1.10287742002669e-175	1.26141888411683	0.41	0.057	2.3591650891791e-171	2	MT-ATP8
RPL7.1	1.30505870366303e-175	-0.760111971538237	0.965	0.983	2.7916510730056e-171	2	RPL7
JUND.1	1.37863867631172e-171	1.11964496698435	0.926	0.3	2.94904599249839e-167	2	JUND
PFN1.1	1.56590939694164e-171	-0.667260060095869	0.971	0.968	3.34963679099786e-167	2	PFN1
RPLP2.1	3.81807027410456e-171	-0.6962425108593	1	0.999	8.16723412333707e-167	2	RPLP2
TMSB4X.1	1.75000688624558e-170	-0.670017350749415	1	1	3.74343973036791e-166	2	TMSB4X
RPS6.1	1.25951666091783e-167	-0.688498531557211	0.997	0.998	2.69423208936932e-163	2	RPS6
ACTB.1	1.54452146407273e-162	-0.576114439267267	1	0.995	3.30388586379798e-158	2	ACTB
RPS20.1	2.92450211789568e-162	-0.713075894628638	0.963	0.968	6.25580248039064e-158	2	RPS20
RPS2.1	5.83249815899061e-157	-0.623679654213324	1	0.996	1.24762968118968e-152	2	RPS2
RPL21.1	6.45565550083055e-157	-0.655809090444507	1	0.998	1.38092926818266e-152	2	RPL21
RPL10.1	1.73250680782347e-153	-0.655255719357675	1	0.999	3.70600531261519e-149	2	RPL10
RPS18.1	4.82750063048456e-153	-0.63920974000592	1	0.999	1.03265065986695e-148	2	RPS18
RPS3.1	7.22093869678308e-153	-0.634577742704662	1	0.996	1.54463099662887e-148	2	RPS3
RPL3.1	2.31999789943733e-152	-0.647329373460606	0.995	0.994	4.96270750668639e-148	2	RPL3
RPS19.1	4.99987612219203e-152	-0.633131372228119	1	0.999	1.0695235012981e-147	2	RPS19
PTMA.1	1.89858098740251e-151	-0.579428105854825	1	0.996	4.06125459015271e-147	2	PTMA
RPL41.1	2.61481237840875e-150	-0.621342697608696	1	0.999	5.59334515865416e-146	2	RPL41
RPLP1.1	1.38677644631348e-149	-0.603880210418604	1	1	2.96645349630916e-145	2	RPLP1
RPS15A.1	1.7008277516735e-149	-0.639709560182894	0.998	0.999	3.63824064360479e-145	2	RPS15A
EEF1A1.1	1.72310739086304e-149	-0.622409893717512	1	0.999	3.68589901979512e-145	2	EEF1A1
RPL23A.1	1.36012693390325e-148	-0.615044963584045	0.995	0.989	2.90944752431244e-144	2	RPL23A
RPS15.1	1.84704561741733e-147	-0.612551020211783	1	0.996	3.95101528021741e-143	2	RPS15
RPS25.1	2.14899565538326e-147	-0.642065009124609	0.992	0.986	4.59691660643034e-143	2	RPS25
RPL15.1	3.09122462488047e-147	-0.60389131813747	0.998	0.99	6.61243859508182e-143	2	RPL15
RPL18A.1	5.35481575007017e-146	-0.623217787075404	0.997	0.995	1.14544863709751e-141	2	RPL18A
RPL32.1	8.3113165473796e-146	-0.629377793477082	1	0.998	1.77787372264997e-141	2	RPL32
RPL35.1	1.70961974362052e-145	-0.606564684182177	0.998	0.987	3.65704759357865e-141	2	RPL35
RPL13.1	2.89028675041699e-145	-0.625950014451357	1	0.999	6.18261238781698e-141	2	RPL13
RPS14.1	4.10264970405611e-145	-0.621086124645111	1	0.995	8.77597798194642e-141	2	RPS14
RPL28.1	1.46979873844845e-143	-0.598285056151218	1	0.999	3.14404648141508e-139	2	RPL28
RPL26.1	4.12600559821698e-143	-0.607781318868458	1	0.992	8.82593857514594e-139	2	RPL26
RPS16.1	9.58074195385257e-143	-0.613618749339659	0.994	0.984	2.0494165113486e-138	2	RPS16
B2M.1	1.60243447672278e-142	-0.602778916021476	1	1	3.42776758915771e-138	2	B2M
RPL19.1	3.13363790527465e-142	-0.612709560645724	0.997	0.992	6.70316484317301e-138	2	RPL19
GAPDH.1	3.81628772928384e-142	-0.563120634630827	0.985	0.956	8.16342108171106e-138	2	GAPDH
RPS3A.1	6.63747324895835e-142	-0.61535456339134	0.997	0.994	1.41982190268468e-137	2	RPS3A
RPL11.1	3.74491002359986e-141	-0.612253130602161	0.997	0.993	8.01073703148245e-137	2	RPL11
RPS12.1	6.18773394015826e-141	-0.609140777708333	0.998	0.999	1.32361816713925e-136	2	RPS12
RPL34.1	1.31814773833597e-140	-0.631326267001207	0.998	0.997	2.81964982707447e-136	2	RPL34
RPS27A.1	4.99415089962772e-140	-0.617747638927513	0.998	0.998	1.06829881893937e-135	2	RPS27A
RPS4X.1	3.47418886084031e-139	-0.604338312112097	1	0.994	7.4316373922235e-135	2	RPS4X
RPL12.1	3.48514151784861e-139	-0.611383048998881	0.997	0.987	7.45506622082997e-135	2	RPL12
CCL5.1	5.62980847542934e-139	-0.669972012581628	0.963	0.984	1.20427233097909e-134	2	CCL5
RPS28.1	9.33631841083138e-136	-0.582715904630579	1	0.995	1.99713187126094e-131	2	RPS28
RPL35A.1	1.05039064254464e-135	-0.603097431724659	0.997	0.986	2.24689062346724e-131	2	RPL35A
RPS27.1	5.0359906466563e-135	-0.596158820651601	1	0.999	1.07724875922625e-130	2	RPS27
RPS5.1	9.3371855702625e-135	-0.617606534377126	0.977	0.968	1.99731736533485e-130	2	RPS5
RPL8.1	6.52383794422537e-134	-0.591626687389761	0.997	0.982	1.39551417464925e-129	2	RPL8
RPS8.1	9.89515135630127e-133	-0.58472649318782	0.997	0.988	2.1166718266264e-128	2	RPS8
TMSB10.1	6.38368887814915e-132	-0.549481358138995	0.994	0.976	1.36553488792488e-127	2	TMSB10
RPL39.1	6.64672737743289e-131	-0.581561793963185	1	0.996	1.42180145330667e-126	2	RPL39
RPS23.1	2.20783850826223e-130	-0.561520809381098	0.997	0.988	4.72278735302373e-126	2	RPS23
RPL9.1	5.7750124255689e-130	-0.598344174887788	0.994	0.982	1.23533290795344e-125	2	RPL9
RPS9.1	1.83600723665863e-129	-0.575166150163527	0.994	0.972	3.92740307993647e-125	2	RPS9
RPL27.1	6.97024218848478e-129	-0.603651679858226	0.977	0.96	1.49100450653878e-124	2	RPL27
MALAT1.1	2.51058475335786e-128	-0.595282931271874	1	0.996	5.3703918459078e-124	2	MALAT1
RPS29.1	1.23851639827829e-127	-0.556463272377695	1	0.989	2.64931042755709e-123	2	RPS29
CD7.1	2.15377030481003e-126	-0.562576177028201	0.989	0.97	4.60713005901913e-122	2	CD7
METRNL.1	9.82706253085058e-126	1.06608549176387	0.34	0.056	2.10210694597425e-121	2	METRNL
RPL14.1	3.66039762779196e-125	-0.583681607323641	0.989	0.967	7.82995656560978e-121	2	RPL14
TMEM238	4.42142958269614e-124	0.987551058645745	0.242	0.026	9.45788002034532e-120	2	TMEM238
RPS7.1	5.84105510358831e-124	-0.552375088794093	0.998	0.978	1.24946009720857e-119	2	RPS7
RPL10A.1	8.11365919460963e-124	-0.569162760651199	0.994	0.966	1.73559283831895e-119	2	RPL10A
RPS13.1	3.04279768442918e-123	-0.584726027270659	0.984	0.976	6.50884852676246e-119	2	RPS13
FAU.1	7.55207199643578e-122	-0.55738122637554	0.998	0.977	1.61546372075758e-117	2	FAU
ETS1.1	2.46646329303854e-121	0.902969128223709	0.748	0.238	5.27601163013873e-117	2	ETS1
UBA52.1	2.97095420475733e-121	-0.568812793179277	0.987	0.969	6.35516813939641e-117	2	UBA52
RPL29.1	3.12298468775831e-121	-0.546663140640365	0.997	0.974	6.6803765455838e-117	2	RPL29
RPL37A.1	7.559982883008e-121	-0.532197162268346	0.998	0.982	1.61715593850424e-116	2	RPL37A
FTL.1	1.8566253699449e-118	-0.642370894988484	0.96	0.956	3.97150732884913e-114	2	FTL
RPL36.1	2.06998218294108e-118	-0.54663555571591	0.997	0.974	4.42789888752927e-114	2	RPL36
RPL18.1	1.08206543024244e-117	-0.539317648125778	0.997	0.978	2.31464616183161e-113	2	RPL18
FTH1.1	2.51098754287979e-117	-0.561287419086791	0.979	0.949	5.37125345297416e-113	2	FTH1
RPL37.1	5.19440985364096e-117	-0.52661623452393	0.997	0.988	1.11113621179234e-112	2	RPL37
MT-CO1.1	1.84086082012384e-116	-0.557988185967873	1	0.998	3.93778538032691e-112	2	MT-CO1
MT-ND2.1	2.08680707026364e-115	-0.593351821333433	1	0.99	4.46388900400096e-111	2	MT-ND2
RPSA.1	2.72028832378076e-115	-0.520088077613141	0.994	0.953	5.81896875339943e-111	2	RPSA
EEF1D.1	4.0413173494038e-115	-0.656694017113852	0.937	0.936	8.64478194210967e-111	2	EEF1D
CFL1.1	2.60187774694038e-114	-0.508597566136643	0.987	0.937	5.56567668848017e-110	2	CFL1
RPL6.1	9.54072990005312e-114	-0.539287785082619	0.987	0.962	2.04085753292036e-109	2	RPL6
RPL30.1	1.6482352043983e-113	-0.537294975224295	0.998	0.984	3.52573992572839e-109	2	RPL30
RPLP0.1	1.69863075429406e-113	-0.578665112247614	0.95	0.919	3.63354104651043e-109	2	RPLP0
RPS24.1	1.76477340137216e-112	-0.502726490739938	0.998	0.984	3.77502678287518e-108	2	RPS24
RPL4.1	2.01865720863171e-112	-0.618978733494623	0.942	0.925	4.31810963498409e-108	2	RPL4
RPS11.1	1.17415828341936e-109	-0.539286347896366	0.982	0.956	2.51164198406236e-105	2	RPS11
BOD1L1.1	4.36044268200245e-109	0.964973940959715	0.35	0.067	9.32742294107144e-105	2	BOD1L1
RPS26.1	3.48381667068095e-108	-0.658537871650187	0.923	0.907	7.45223224025363e-104	2	RPS26
SH3BGRL3.1	4.71581418285546e-107	-0.567977658397425	0.955	0.935	1.00875981185461e-102	2	SH3BGRL3
SERF2.1	1.46348686584331e-106	-0.498852323314764	0.994	0.943	3.13054475472542e-102	2	SERF2
TPT1.1	7.48776931499139e-106	-0.507114256171663	0.998	0.99	1.60170873416981e-101	2	TPT1
HLA-B.1	1.69134756700194e-102	-0.484727776107083	0.997	0.963	3.61796158057385e-98	2	HLA-B
RPL38.1	4.96724695799269e-102	-0.551201619120169	0.968	0.939	1.06254379678422e-97	2	RPL38
BTG1.1	4.64930965437346e-101	-0.618134436775602	0.958	0.941	9.94533828167026e-97	2	BTG1
RPL5.1	1.07005467012841e-100	-0.528980248191232	0.984	0.945	2.28895394487168e-96	2	RPL5
ATP5E.1	2.06391303593844e-100	-0.50043848602149	0.987	0.955	4.41491637517591e-96	2	ATP5E
RPL7A.1	1.34725282664955e-99	-0.492921935391229	0.985	0.954	2.88190852148605e-95	2	RPL7A
EIF1.1	7.26502234440663e-99	-0.504800648927392	0.989	0.944	1.55406092969202e-94	2	EIF1
HLA-A.1	8.12524009048526e-99	-0.487960596203491	0.992	0.945	1.7380701077557e-94	2	HLA-A
PPP1R14B.2	1.91675709943822e-98	0.915037536466808	0.473	0.127	4.1001351114083e-94	2	PPP1R14B
RACK1.1	2.27460103980265e-97	-0.52620863348201	0.974	0.932	4.86559908424184e-93	2	RACK1
MT-ND4.1	3.56069558979254e-96	-0.514770706068785	1	0.997	7.61668393612522e-92	2	MT-ND4
RPL23.1	1.06499717544886e-94	-0.575407627180254	0.939	0.899	2.27813545800265e-90	2	RPL23
CD52.1	1.34613781815974e-94	-0.551174499694559	0.966	0.937	2.8795234068255e-90	2	CD52
ACTG1.1	7.62565019464911e-93	-0.419466301836212	0.997	0.935	1.63120283313739e-88	2	ACTG1
MT-CO2.1	1.08130730211273e-90	-0.482924875799394	1	0.999	2.31302444994934e-86	2	MT-CO2
PPDPF.1	1.03329684528267e-89	-0.715510840273142	0.81	0.835	2.21032528174416e-85	2	PPDPF
SRGN.1	2.74896921683777e-87	-0.490657686786288	0.984	0.936	5.88032005173767e-83	2	SRGN
RPS10.1	2.54966174649162e-86	-0.550108235450496	0.932	0.895	5.45398144192023e-82	2	RPS10
RPL22.1	4.63139659792496e-85	-0.487896025200007	0.977	0.931	9.90702046262129e-81	2	RPL22
MT-CO3.1	5.39067279445471e-85	-0.469547433421707	1	0.997	1.15311881746181e-80	2	MT-CO3
IL32.1	4.13130088383946e-84	-0.544476022826657	0.892	0.895	8.837265720621e-80	2	IL32
RPL24.1	6.85379002616378e-84	-0.473492408002023	0.982	0.93	1.46609422449669e-79	2	RPL24
RPS21.1	1.45249561098062e-82	-0.439451816109379	0.987	0.939	3.10703336144864e-78	2	RPS21
H3F3B.1	2.97785644656636e-78	-0.487550079925415	0.963	0.897	6.3699327248501e-74	2	H3F3B
NFIL3.1	3.34386619359496e-78	0.871339402265016	0.306	0.071	7.15286417471897e-74	2	NFIL3
MT-CYB.1	7.84332344444454e-77	-0.459608992104771	1	0.989	1.67776531800113e-72	2	MT-CYB
OAZ1.1	1.35483428522743e-76	-0.503105054067289	0.926	0.876	2.89812601953e-72	2	OAZ1
HNRNPA1.1	1.20189407892618e-75	-0.599977088429288	0.844	0.827	2.57097162423099e-71	2	HNRNPA1
CTLA4	5.62962708291193e-75	0.804265741507635	0.218	0.037	1.20423352930569e-70	2	CTLA4
HLA-C.1	2.79526027470257e-73	-0.471900162773066	0.95	0.881	5.97934125361628e-69	2	HLA-C
PRKDC.1	1.84287208170957e-72	0.815344101977342	0.434	0.138	3.94208766998494e-68	2	PRKDC
H3F3A.1	9.22146427352649e-72	-0.381783474847111	0.995	0.911	1.97256342275005e-67	2	H3F3A
ITGB1.1	1.1335520960706e-70	0.731765719904296	0.576	0.213	2.42478128870463e-66	2	ITGB1
MACF1	3.98967073292744e-68	0.693946807256144	0.548	0.197	8.53430466480508e-64	2	MACF1
MT-TP	1.67973852247807e-66	0.736552226140719	0.216	0.042	3.59312867343284e-62	2	MT-TP
MYL6	2.02009732047192e-66	-0.389886297387912	0.974	0.887	4.32119017822148e-62	2	MYL6
CD3D.2	8.19282304309813e-66	-1.62611683608815	0.206	0.518	1.75252677714912e-61	2	CD3D
RGS1.1	1.70625480342227e-65	-0.542305948096103	0.89	0.861	3.64984965000059e-61	2	RGS1
EP300	2.15417139061654e-65	0.713816132486058	0.247	0.053	4.60798802166784e-61	2	EP300
MT-ND6.1	1.10989270733119e-64	0.63760050572022	0.605	0.235	2.37417149025214e-60	2	MT-ND6
RPL36A.1	2.97919338356861e-64	-0.670531856871706	0.777	0.787	6.37279256679162e-60	2	RPL36A
CREBZF.1	1.89405758925045e-63	0.737510435084787	0.366	0.11	4.05157858916564e-59	2	CREBZF
VPS13C	7.54187157607542e-63	0.68971336537714	0.373	0.111	1.61328174883829e-58	2	VPS13C
HCST.1	7.58212273567949e-63	-0.446053842541089	0.966	0.892	1.6218918743892e-58	2	HCST
ID2.1	7.67706263136067e-63	-0.503335021051833	0.921	0.857	1.64220046747436e-58	2	ID2
MT-ND1.1	3.88998139394436e-62	-0.41312713133993	0.998	0.965	8.32105919978639e-58	2	MT-ND1
PFDN5.1	8.25270985395139e-62	-0.50345051485653	0.932	0.867	1.76533716485874e-57	2	PFDN5
SLK	1.23445772781791e-61	0.728871989187662	0.337	0.098	2.6406285255753e-57	2	SLK
EIF3A.1	1.36599382920043e-61	0.651424402773128	0.595	0.237	2.92199740004264e-57	2	EIF3A
UBE2M.1	1.38453938484523e-61	0.722098912445496	0.332	0.096	2.96166819812244e-57	2	UBE2M
PIK3R1	3.00036488150374e-61	0.639489309849461	0.59	0.228	6.41808051802465e-57	2	PIK3R1
PABPC1.1	8.66452809903343e-61	-0.450462723790692	0.958	0.876	1.85342920566424e-56	2	PABPC1
SAMD1	1.26601891164732e-60	0.729803521887024	0.231	0.052	2.70814105390479e-56	2	SAMD1
ARHGDIB	3.63432750617017e-60	-0.458635873869484	0.908	0.831	7.77418996844861e-56	2	ARHGDIB
SF3B1.1	1.81609607750883e-59	0.636416993577056	0.548	0.215	3.88481111939914e-55	2	SF3B1
ACTN4.1	2.5007169460347e-59	0.608479702183738	0.676	0.286	5.34928361926283e-55	2	ACTN4
GOLGB1	6.24310535782387e-58	0.721018396783585	0.279	0.074	1.3354626670921e-53	2	GOLGB1
YBX1.1	8.26669638666537e-58	-0.500423164044277	0.865	0.812	1.76832902407159e-53	2	YBX1
DDX17	1.28009984825348e-57	0.558539452128389	0.769	0.343	2.73826158539901e-53	2	DDX17
ZMIZ1.1	1.39953235311507e-57	0.735690588860793	0.311	0.091	2.99373965654844e-53	2	ZMIZ1
HOPX.1	1.47295292037889e-57	-0.52396451510945	0.877	0.844	3.15079359198248e-53	2	HOPX
MT-TM	1.63314706640167e-57	0.611294641085101	0.124	0.015	3.49346488973982e-53	2	MT-TM
MT-ATP6.1	1.20165344498739e-56	-0.376696281850259	1	0.992	2.57045688417253e-52	2	MT-ATP6
ZNRF1	1.69801799226051e-56	0.683353337996554	0.227	0.053	3.63223028724445e-52	2	ZNRF1
FXR1.1	9.72546735536971e-56	0.714399286021709	0.371	0.125	2.08037472198714e-51	2	FXR1
ZNRF2	1.24452776583044e-55	0.648044593556508	0.16	0.027	2.6621693438879e-51	2	ZNRF2
NASP.1	1.02790382066454e-54	0.64077677433019	0.566	0.238	2.19878906278351e-50	2	NASP
GNAI2.1	6.57195728254974e-54	0.57792522807353	0.732	0.334	1.40580738231021e-49	2	GNAI2
MBD2.1	6.65686933875354e-54	0.695601504936407	0.306	0.092	1.42397092025277e-49	2	MBD2
XIST.1	1.38128136391401e-53	0.579051751620315	0.584	0.231	2.95469896554845e-49	2	XIST
MIER1	1.64521756466735e-53	0.638216772031893	0.392	0.136	3.51928489257992e-49	2	MIER1
STAG2	4.15025797342507e-53	0.667322503092774	0.348	0.115	8.87781683095356e-49	2	STAG2
IER5L	4.61560081548271e-53	0.648994446244307	0.156	0.027	9.87323170439907e-49	2	IER5L
ZFP36L2.1	8.0691246362402e-53	-0.51338869875101	0.884	0.836	1.72606645093814e-48	2	ZFP36L2
IKZF2.1	1.01057255721787e-52	0.633296761137836	0.326	0.101	2.16171575714474e-48	2	IKZF2
TLN1.1	2.03408698912998e-52	0.59383358907593	0.619	0.27	4.35111547844793e-48	2	TLN1
EEF2.1	2.33959179840844e-52	-0.660485577235937	0.737	0.758	5.0046208159755e-48	2	EEF2
COX7C.1	2.37769207561557e-52	-0.443643536943413	0.916	0.839	5.08612111894926e-48	2	COX7C
CSF1.2	2.65707780079075e-52	0.685090564611735	0.381	0.131	5.6837551236715e-48	2	CSF1
PREX1.1	4.50856994646435e-52	0.62416368837566	0.442	0.164	9.64428197248188e-48	2	PREX1
RAB11FIP1.1	6.51014329373932e-52	0.639662386847131	0.366	0.122	1.39258475196378e-47	2	RAB11FIP1
KIAA1551	1.07556592130752e-51	0.551888117035319	0.589	0.245	2.30074306226891e-47	2	KIAA1551
KMT2B	1.64917077592563e-51	0.594024912842816	0.168	0.032	3.52774120678251e-47	2	KMT2B
NMT1	1.88257619545153e-51	0.649471460303825	0.358	0.122	4.02701873969037e-47	2	NMT1
SETX	2.6486103674548e-51	0.636660592655534	0.308	0.094	5.66564243702256e-47	2	SETX
RPL17.1	3.05905647922692e-51	-1.02448095241627	0.439	0.618	6.54362771471429e-47	2	RPL17
ARPC2.1	3.17947026083766e-51	-0.372349109382906	0.95	0.843	6.80120483495783e-47	2	ARPC2
NCS1	5.66892338102502e-51	0.590047848936648	0.129	0.019	1.21263940043506e-46	2	NCS1
NACA.1	1.34583956539497e-50	-0.384077027490764	0.963	0.873	2.87888541433638e-46	2	NACA
TMA7.1	1.79910427479557e-50	-0.404993242685054	0.948	0.851	3.84846395421521e-46	2	TMA7
GLS.1	2.60408251410538e-50	0.586149273880151	0.303	0.092	5.57039290592282e-46	2	GLS
TAF10	5.51688084153872e-50	0.619882537467834	0.389	0.138	1.18011598081355e-45	2	TAF10
MCTP2.1	6.43311895971772e-50	0.686541108441089	0.294	0.088	1.37610847667322e-45	2	MCTP2
ADRBK1	6.95272929548582e-50	0.616119739130173	0.384	0.137	1.48725832359737e-45	2	ADRBK1
HERC1	1.04413016715969e-49	0.620930600958878	0.368	0.126	2.2334988405713e-45	2	HERC1
SPEN	1.7963993460769e-49	0.632800028913735	0.208	0.05	3.8426778411931e-45	2	SPEN
BPTF.1	2.42123237189798e-49	0.570067834619175	0.479	0.189	5.17925816672698e-45	2	BPTF
MT-ND3.1	2.5146149504442e-49	-0.350676201250045	1	0.981	5.37901284049518e-45	2	MT-ND3
GOLGA4	3.0331834465958e-49	0.594682245635793	0.324	0.104	6.48828271061307e-45	2	GOLGA4
TBC1D31.1	3.44763215749233e-48	0.704654398412768	0.279	0.085	7.37482994809185e-44	2	TBC1D31
SMCHD1.1	4.32471125857328e-48	0.519434901598419	0.477	0.187	9.25098985321411e-44	2	SMCHD1
SPECC1	6.43392561854084e-48	0.698627682994708	0.2	0.048	1.37628102906207e-43	2	SPECC1
GPRIN3	8.12318392813496e-48	0.596207817110324	0.334	0.111	1.73763027406735e-43	2	GPRIN3
TRDC.1	1.56523021435803e-47	-0.414094982623713	0.947	0.842	3.34818395153327e-43	2	TRDC
HIPK2	2.7889593548237e-47	0.59724081094067	0.187	0.042	5.96586295590338e-43	2	HIPK2
TMEM2	6.27719548509121e-47	0.575841716541732	0.392	0.142	1.34275488621586e-42	2	TMEM2
ATRX	9.77430495009622e-47	0.516720471039759	0.516	0.212	2.09082157187508e-42	2	ATRX
NKG7.1	1.77502021159969e-46	-0.528917499260149	0.798	0.786	3.79694573463289e-42	2	NKG7
DNAJC21	2.24801913901983e-46	0.582171370001371	0.321	0.107	4.80873774027731e-42	2	DNAJC21
DOCK2.1	2.41570725371313e-46	0.617687142975291	0.306	0.101	5.16743938641776e-42	2	DOCK2
CSNK1G2	3.09899010088333e-46	0.607046644068721	0.232	0.064	6.62904972479952e-42	2	CSNK1G2
ATP5L.1	4.25708581826694e-46	-0.399214645296327	0.934	0.831	9.10633227385481e-42	2	ATP5L
XRN1	4.68494076286336e-46	0.59479048321188	0.274	0.083	1.0021556785841e-41	2	XRN1
TRIP12	5.55967419666167e-46	0.619099985341837	0.282	0.088	1.1892699074079e-41	2	TRIP12
PRDM2	1.59026483131542e-45	0.568508905740898	0.337	0.115	3.40173550066682e-41	2	PRDM2
NUB1.1	1.61458187322976e-45	0.601002902091496	0.335	0.116	3.45375208502578e-41	2	NUB1
PAK2	2.04466338590154e-45	0.552496869022458	0.498	0.21	4.37373944878198e-41	2	PAK2
GZMA	2.04557091229254e-45	-0.374179459077154	0.898	0.845	4.37568073848497e-41	2	GZMA
MBP	2.07485367609227e-45	0.523157817134988	0.497	0.204	4.43831949852898e-41	2	MBP
RC3H1	2.52014187253867e-45	0.592511981297377	0.184	0.043	5.39083547954746e-41	2	RC3H1
RAB8B	6.56311228895247e-45	0.575282745791045	0.444	0.178	1.40391534972982e-40	2	RAB8B
TBL1XR1	7.40146115602078e-45	0.537077042402504	0.397	0.15	1.5832465558844e-40	2	TBL1XR1
FURIN.1	8.41912165156807e-45	0.633996060656292	0.321	0.11	1.80093431248693e-40	2	FURIN
ALYREF.2	2.21395306827716e-44	0.630805715061837	0.231	0.066	4.73586700835167e-40	2	ALYREF
GNAS	5.33416170100066e-44	0.494283786413134	0.866	0.441	1.14103052946105e-39	2	GNAS
PTBP3	1.73398522737049e-43	0.555443346921132	0.4	0.155	3.70916779986822e-39	2	PTBP3
ZNF217	2.41993735490047e-43	0.582360528520743	0.194	0.049	5.1764879958676e-39	2	ZNF217
MBNL1.1	2.75498319391762e-43	0.453821843162364	0.726	0.339	5.89318455010918e-39	2	MBNL1
SMARCA5	2.87886988311443e-43	0.560906050687038	0.356	0.132	6.15819056697008e-39	2	SMARCA5
TOMM7.1	3.08004264027607e-43	-0.469158679894881	0.895	0.815	6.58851921181455e-39	2	TOMM7
AKT1.1	4.00199958235085e-43	0.62170303220306	0.274	0.088	8.56067730660671e-39	2	AKT1
COPB1	9.04176399477193e-43	0.599989718189856	0.332	0.12	1.93412373612166e-38	2	COPB1
ZNF638	1.40111684980519e-42	0.530965581576942	0.276	0.087	2.99712905341829e-38	2	ZNF638
N4BP1	3.16875193483395e-42	0.590558761967975	0.219	0.061	6.7782772638033e-38	2	N4BP1
COX4I1.1	3.73524495762186e-42	-0.431050254326963	0.905	0.81	7.99006248884893e-38	2	COX4I1
DUS1L.1	3.82518922109425e-42	0.546576585418626	0.221	0.062	8.1824622628427e-38	2	DUS1L
RPS6KA3	4.28921423755846e-42	0.480536568712537	0.479	0.2	9.1750581755613e-38	2	RPS6KA3
RIF1	5.43611086795206e-42	0.53581446858216	0.298	0.101	1.16283847576362e-37	2	RIF1
PARP14.1	6.1859425852426e-42	0.58816665307075	0.305	0.106	1.32323497840924e-37	2	PARP14
BCLAF1	7.50172262175804e-42	0.502769499254357	0.482	0.205	1.60469348602026e-37	2	BCLAF1
TRBC2.2	8.4944792273804e-42	-0.633268209613423	0.74	0.736	1.81705405152894e-37	2	TRBC2
BTF3.1	8.81211600074927e-42	-0.409143689472362	0.91	0.819	1.88499973372028e-37	2	BTF3
SETD2	1.36972476587646e-41	0.572295082175052	0.215	0.059	2.92997824668633e-37	2	SETD2
ANKRD11.1	1.56790278612964e-41	0.484686812536022	0.456	0.188	3.3539008498099e-37	2	ANKRD11
ZNF292	1.79281201483348e-41	0.554143863880728	0.356	0.133	3.83500418093029e-37	2	ZNF292
MYO7A	2.39707292734665e-41	0.518884399768995	0.131	0.024	5.12757869888721e-37	2	MYO7A
TES	2.51150144059472e-41	0.537602020885445	0.313	0.11	5.37235273157616e-37	2	TES
TFRC.1	4.08856089310374e-41	0.560264297322608	0.244	0.074	8.74584060643821e-37	2	TFRC
AGFG1	4.16671939508542e-41	0.535721881904984	0.182	0.045	8.91302945802721e-37	2	AGFG1
PDE7A	6.09892821685023e-41	0.513526308569616	0.335	0.12	1.30462173486643e-36	2	PDE7A
U2SURP	1.18955890464729e-40	0.518925830221044	0.44	0.185	2.54458545293102e-36	2	U2SURP
NPTN	1.256927728787e-40	0.519926707262103	0.116	0.02	2.68869410464827e-36	2	NPTN
CBX3.1	1.42710913012183e-40	0.488003006164462	0.655	0.321	3.05272914024362e-36	2	CBX3
MYCBP2	1.43809704612207e-40	0.491128359537073	0.408	0.161	3.07623339135971e-36	2	MYCBP2
DIAPH1	1.60429263174066e-40	0.544941725666463	0.356	0.135	3.43174236855645e-36	2	DIAPH1
SLC25A36.1	1.74808168285466e-40	0.57195495377528	0.255	0.081	3.7393215277944e-36	2	SLC25A36
IQGAP1	2.12379234112122e-40	0.440975232308428	0.716	0.345	4.54300419689241e-36	2	IQGAP1
DYNC1H1	2.68824948811742e-40	0.483351110414387	0.384	0.148	5.75043448003198e-36	2	DYNC1H1
KDM5A	3.92522650183021e-40	0.559452526496172	0.353	0.134	8.396452010065e-36	2	KDM5A
OST4.1	4.19389722520687e-40	-0.496663810388288	0.834	0.773	8.97116555444002e-36	2	OST4
DNAJA1.1	7.01155720900912e-40	0.470807487724496	0.576	0.265	1.49984220257914e-35	2	DNAJA1
ADAP1	7.80633503562204e-40	0.547007308506645	0.161	0.037	1.66985312746991e-35	2	ADAP1
GTF2I	1.19282546182192e-39	0.509823707907036	0.411	0.167	2.55157294538326e-35	2	GTF2I
ATP8B4	3.88166780487527e-39	0.523135019204844	0.368	0.141	8.3032756014087e-35	2	ATP8B4
USP7	5.76525788912486e-39	0.535195093106157	0.205	0.058	1.2332463150627e-34	2	USP7
PRPF4B	8.0223362408697e-39	0.50576949665527	0.421	0.176	1.71605794528444e-34	2	PRPF4B
ZDHHC21	1.31444183321346e-38	0.544282767431863	0.189	0.05	2.81172252542691e-34	2	ZDHHC21
MXD4	1.32725981668953e-38	0.53098847798758	0.258	0.083	2.83914147388056e-34	2	MXD4
LNPEP	1.37829294714155e-38	0.493878585516038	0.45	0.193	2.94830644323049e-34	2	LNPEP
DOCK10	2.27390694438302e-38	0.49888355818724	0.332	0.123	4.86411434472973e-34	2	DOCK10
DDX39B	2.37945666468383e-38	0.496429734741138	0.218	0.064	5.08989575142517e-34	2	DDX39B
GLTSCR2.1	2.57488073402385e-38	-0.762188321263871	0.597	0.664	5.50792737815042e-34	2	GLTSCR2
NRIP1	2.68726526731114e-38	0.519310026692614	0.127	0.025	5.74832913330527e-34	2	NRIP1
CNOT6L.1	4.63459311362353e-38	0.461963495935029	0.455	0.191	9.9138581293521e-34	2	CNOT6L
PHF3	6.36648259132288e-38	0.480652548261058	0.276	0.093	1.36185429110988e-33	2	PHF3
RNF213	6.99167828601719e-38	0.440375164750145	0.634	0.298	1.49558990216194e-33	2	RNF213
KMT2C	1.22380198730906e-37	0.5306078862426	0.273	0.092	2.61783483105281e-33	2	KMT2C
USP47	1.23442332738089e-37	0.514973661440414	0.298	0.107	2.64055493960045e-33	2	USP47
KMT2A.1	1.26330528269742e-37	0.48767020879972	0.363	0.143	2.70233633021806e-33	2	KMT2A
EHBP1L1	2.03522063561455e-37	0.54217552509457	0.182	0.049	4.35354046164309e-33	2	EHBP1L1
OGT	2.57811104886012e-37	0.470231157499469	0.371	0.145	5.51483734461667e-33	2	OGT
HSPA4.1	2.76280304547404e-37	0.552210955410658	0.255	0.086	5.90991199457353e-33	2	HSPA4
CD3E.1	6.69010183845145e-37	-0.531712867920708	0.756	0.754	1.43107968426315e-32	2	CD3E
LMO4.1	7.77935842682971e-37	0.509949727879436	0.363	0.145	1.66408256108314e-32	2	LMO4
PPP1R10.1	7.90885527961089e-37	0.511221159777658	0.298	0.108	1.69178323286157e-32	2	PPP1R10
ATP5G2	1.50637295911509e-36	-0.435345920642277	0.868	0.779	3.22228239684308e-32	2	ATP5G2
TPI1	1.51009911227788e-36	-0.404938397248285	0.842	0.75	3.23025301107362e-32	2	TPI1
SUPT16H.1	1.57366860728908e-36	0.536921423498273	0.321	0.123	3.36623451785208e-32	2	SUPT16H
TUG1	1.60848433363017e-36	0.510868865278906	0.237	0.076	3.44070883806831e-32	2	TUG1
FAM120A	1.6331575977404e-36	0.462911369774272	0.319	0.119	3.49348741732648e-32	2	FAM120A
FOSB	1.67166271038661e-36	0.442453491720732	0.468	0.202	3.575853703788e-32	2	FOSB
RANBP2	2.39046084644754e-36	0.486997121763453	0.239	0.076	5.11343479663593e-32	2	RANBP2
KPNA4	2.43867348065627e-36	0.48813369985659	0.256	0.085	5.21656644247182e-32	2	KPNA4
MT-RNR2.1	3.27148813522184e-36	-0.287859199079029	1	0.973	6.99804027005303e-32	2	MT-RNR2
SMC1A.1	5.79831578951138e-36	0.527312359193538	0.368	0.152	1.24031773053438e-31	2	SMC1A
SLFN13.1	6.8446021209199e-36	0.588056609867318	0.268	0.096	1.46412883968598e-31	2	SLFN13
SLC25A6.1	7.32404088944023e-36	-0.55654558440588	0.758	0.728	1.56668558666016e-31	2	SLC25A6
IPCEF1	1.464273016452e-35	0.500730066245779	0.318	0.12	3.13222640949247e-31	2	IPCEF1
BRD7.1	1.64037557325977e-35	0.490131311512035	0.348	0.139	3.50892738875997e-31	2	BRD7
SAMD3.1	1.90771372636782e-35	0.598784788889342	0.248	0.085	4.0807904320734e-31	2	SAMD3
BIRC6	2.0480018883384e-35	0.480667429684515	0.34	0.133	4.38088083934466e-31	2	BIRC6
CREBRF	2.13483248231841e-35	0.459398629107053	0.215	0.065	4.56662016292731e-31	2	CREBRF
CLPTM1L	2.58973051655882e-35	0.534881363789653	0.202	0.06	5.53969254797098e-31	2	CLPTM1L
PRPF8	3.07469438667444e-35	0.519873334008396	0.315	0.12	6.5770787625353e-31	2	PRPF8
CYBA.1	3.27949452106945e-35	-0.35189176502291	0.939	0.82	7.01516673001965e-31	2	CYBA
TAOK1	3.46235408400796e-35	0.490201174588747	0.231	0.074	7.40632162110142e-31	2	TAOK1
TIMP2	4.98693677682212e-35	0.432193634580815	0.105	0.019	1.06675564593002e-30	2	TIMP2
AHCYL1.1	5.79616469496412e-35	0.511420762735224	0.279	0.102	1.23985758989978e-30	2	AHCYL1
ITGAL.1	6.18799888165993e-35	0.527309664290311	0.256	0.088	1.32367484077587e-30	2	ITGAL
GALNT1	7.14640093258382e-35	0.493422160418039	0.352	0.142	1.528686623489e-30	2	GALNT1
VPS13A	7.88245151172058e-35	0.51355892873493	0.221	0.07	1.68613520287215e-30	2	VPS13A
PCM1.1	9.39692456772763e-35	0.433225976915851	0.389	0.161	2.01009613428262e-30	2	PCM1
ZEB2.2	1.21364204921634e-34	0.431243723402758	0.363	0.146	2.59610170747867e-30	2	ZEB2
EIF4G1	1.68083968624096e-34	0.486528854668435	0.248	0.085	3.59548417283803e-30	2	EIF4G1
TNFAIP3	1.72195821727138e-34	0.397654981659557	0.71	0.357	3.68344082256521e-30	2	TNFAIP3
SNRPD2	1.86522920316661e-34	-0.680491646368399	0.608	0.662	3.98991178849369e-30	2	SNRPD2
VMP1	2.06362372694285e-34	0.435774610522105	0.532	0.251	4.41429751430346e-30	2	VMP1
GSR	2.14844940205214e-34	0.462482759336038	0.135	0.031	4.59574811592972e-30	2	GSR
QKI	2.25944387884654e-34	0.530861295252683	0.189	0.055	4.83317640124064e-30	2	QKI
HSPA5.1	2.34093519785179e-34	0.434497819776947	0.571	0.273	5.00749448172477e-30	2	HSPA5
UBTF	2.38808470075432e-34	0.485699314720735	0.327	0.129	5.10835198338356e-30	2	UBTF
RBM26	2.58429816336046e-34	0.481250700587392	0.355	0.146	5.52807220124436e-30	2	RBM26
EVL.1	2.58888763237134e-34	-0.397224717465321	0.9	0.791	5.53788953440553e-30	2	EVL
FAM46C	2.93598886830162e-34	0.461636333784476	0.253	0.086	6.28037378818399e-30	2	FAM46C
NCOA3	3.58868996402601e-34	0.484644235414589	0.184	0.052	7.67656670204805e-30	2	NCOA3
ABHD17A	3.87019585143987e-34	0.394677892062505	0.615	0.291	8.27873594581503e-30	2	ABHD17A
MIF.1	4.2330052743593e-34	-0.865485545012758	0.427	0.56	9.05482158238198e-30	2	MIF
TOP1.1	4.38371432067824e-34	0.478701199209489	0.406	0.178	9.37720330336283e-30	2	TOP1
DHX9.1	4.38792402379373e-34	0.538922211516612	0.274	0.101	9.38620827929717e-30	2	DHX9
ACSL4	4.43562534726649e-34	0.493643160365233	0.152	0.038	9.48824618033775e-30	2	ACSL4
SEC14L1.1	5.04377997806705e-34	0.521741085265262	0.334	0.135	1.07891497510832e-29	2	SEC14L1
SIK3	5.15125367614191e-34	0.458921675369465	0.152	0.038	1.10190467386352e-29	2	SIK3
HUWE1	5.83685689739592e-34	0.52844024457486	0.248	0.086	1.24856205892196e-29	2	HUWE1
CSGALNACT2	7.31058597815554e-34	0.499843104488968	0.171	0.047	1.56380744658725e-29	2	CSGALNACT2
PRRC2B.1	9.47988798372749e-34	0.478134097958064	0.232	0.077	2.02784283859915e-29	2	PRRC2B
PRRC2C	2.49402635595471e-33	0.394704881650219	0.713	0.365	5.33497177802273e-29	2	PRRC2C
WNK1	2.70825854897283e-33	0.420804988756478	0.453	0.204	5.79323586210777e-29	2	WNK1
DDX52	3.30372967314192e-33	0.499229967736142	0.235	0.08	7.06700814381787e-29	2	DDX52
UBB	4.2453103815907e-33	-0.348829653239402	0.898	0.772	9.08114343726067e-29	2	UBB
SRP14	4.4662854254117e-33	-0.335583351896916	0.929	0.809	9.55383115349817e-29	2	SRP14
DNAJB14	4.49896456722128e-33	0.478345170702063	0.345	0.141	9.62373510574304e-29	2	DNAJB14
HELZ	4.57792269679862e-33	0.454632108350097	0.344	0.138	9.79263444072193e-29	2	HELZ
HNRNPAB.1	6.49603071030615e-33	0.436521452025886	0.511	0.245	1.38956592924159e-28	2	HNRNPAB
CD226	7.70308131612042e-33	0.474835569226132	0.19	0.057	1.64776612433132e-28	2	CD226
HELLS.1	8.30602958284775e-33	0.583341273444063	0.266	0.1	1.77674278806696e-28	2	HELLS
DNMT1.1	8.69372197139776e-33	0.480941312369855	0.445	0.207	1.8596740669017e-28	2	DNMT1
TOPBP1.1	8.92528295743376e-33	0.507517674518113	0.211	0.069	1.90920727742466e-28	2	TOPBP1
SLC38A1	9.0223345648776e-33	0.412941734111769	0.439	0.195	1.92996758677297e-28	2	SLC38A1
ZBTB1.1	1.00165835584846e-32	0.480170067692792	0.253	0.089	2.14264738899543e-28	2	ZBTB1
LSP1.1	1.35169633023364e-32	-0.347614737625991	0.897	0.781	2.89141362000279e-28	2	LSP1
SEMA4D.1	1.81953777725543e-32	0.427414751488619	0.437	0.196	3.89217325932709e-28	2	SEMA4D
PPP1R9A	2.02843324719314e-32	0.552548621010216	0.134	0.032	4.33902155907084e-28	2	PPP1R9A
SNRK	2.14908808189353e-32	0.47114223207802	0.219	0.071	4.59711431597845e-28	2	SNRK
ARCN1	2.54193402792734e-32	0.473954451135667	0.19	0.058	5.43745107913938e-28	2	ARCN1
NFKBIZ.1	3.23452698289378e-32	0.446009124389577	0.398	0.174	6.91897666910807e-28	2	NFKBIZ
ZNHIT6	3.83893478802119e-32	0.464208718135601	0.171	0.048	8.21186540505612e-28	2	ZNHIT6
MTPN	4.59237431265647e-32	0.441993370671314	0.39	0.171	9.82354789220345e-28	2	MTPN
DHX36	5.26191748326218e-32	0.39539032228331	0.485	0.223	1.12557676884461e-27	2	DHX36
PRPF40A.1	5.97178691040041e-32	0.437705928067629	0.445	0.205	1.27742493800375e-27	2	PRPF40A
EEF1B2.1	6.39265621973872e-32	-0.364604980710929	0.919	0.802	1.36745309196431e-27	2	EEF1B2
RASGRP1.1	6.91228289131473e-32	0.440525476377053	0.268	0.098	1.47860643328113e-27	2	RASGRP1
CLTC	7.32681158630266e-32	0.491007619046211	0.269	0.101	1.567278266426e-27	2	CLTC
CORO1A	7.66728891017302e-32	-0.292672994957222	0.939	0.791	1.64010977077511e-27	2	CORO1A
S100A13.2	8.36506121623318e-32	0.502959683119995	0.427	0.196	1.78937024476444e-27	2	S100A13
EIF4G3	1.00710868957845e-31	0.487787877309563	0.171	0.049	2.15430619787726e-27	2	EIF4G3
WDR82	1.03831903715136e-31	0.459729004801249	0.326	0.133	2.22106825237048e-27	2	WDR82
PNN	1.32317271294809e-31	0.405356083605068	0.595	0.3	2.83039875026726e-27	2	PNN
MT-ND4L.2	1.33439997487921e-31	0.356962912582467	0.719	0.359	2.85441498626412e-27	2	MT-ND4L
TRIM28.1	1.6802853264989e-31	0.509206791514133	0.298	0.12	3.5942983419138e-27	2	TRIM28
ASCC3	1.70680819017217e-31	0.452806447318217	0.227	0.078	3.65103339959729e-27	2	ASCC3
TAX1BP1	2.02138780230566e-31	0.38870132634627	0.527	0.253	4.32395064791205e-27	2	TAX1BP1
CAPNS1	2.02554440548914e-31	0.455563629665993	0.435	0.201	4.33284203778183e-27	2	CAPNS1
TPR.1	2.14411388009555e-31	0.424014564997314	0.468	0.221	4.58647400091238e-27	2	TPR
RBPJ.1	2.15940349765227e-31	0.377056774726825	0.563	0.27	4.61918002182796e-27	2	RBPJ
NOC3L	2.60627784896458e-31	0.472787653198896	0.139	0.035	5.57508894672014e-27	2	NOC3L
SNX6	2.82917112740458e-31	0.406516962606083	0.471	0.221	6.05187995863113e-27	2	SNX6
CASK	2.83899162642331e-31	0.473179091830348	0.158	0.044	6.07288698808209e-27	2	CASK
GBP5.1	2.86574746426852e-31	0.48764794898916	0.239	0.084	6.13012040081678e-27	2	GBP5
SUZ12.2	3.17147237874313e-31	0.497904555765359	0.311	0.128	6.78409656536944e-27	2	SUZ12
DDX21	3.21326190030347e-31	0.419949609856194	0.403	0.178	6.87348853093916e-27	2	DDX21
USP37	3.74710830316515e-31	0.4141187620095	0.127	0.03	8.01543937130057e-27	2	USP37
ARID1B.2	3.93576282155046e-31	0.37188307835176	0.406	0.178	8.4189902515786e-27	2	ARID1B
ADNP	4.2907009626973e-31	0.478504214441329	0.235	0.083	9.1782384293058e-27	2	ADNP
PPP1R12A.1	5.30134581394824e-31	0.429052033844761	0.468	0.221	1.13401088306167e-26	2	PPP1R12A
CDV3.1	6.62811520710239e-31	0.351753922081902	0.566	0.272	1.41782012395127e-26	2	CDV3
VEGFB	7.21978880060308e-31	0.495735771730801	0.195	0.062	1.544385022337e-26	2	VEGFB
KIAA1109	7.5627331563606e-31	0.434109609563455	0.179	0.053	1.6177442494771e-26	2	KIAA1109
HSPD1.1	7.6007158241546e-31	0.42813810167655	0.505	0.248	1.62586912194491e-26	2	HSPD1
SLFN12L	8.13413268535072e-31	0.518674854946498	0.187	0.058	1.73997232272337e-26	2	SLFN12L
TRAF5	8.72710946007771e-31	0.435331863536161	0.342	0.143	1.86681598460522e-26	2	TRAF5
ATP2B4	8.9378963744023e-31	0.492182635204414	0.198	0.064	1.91190541344839e-26	2	ATP2B4
CSNK2A2	1.01785142310879e-30	0.457632371784521	0.156	0.043	2.17728597917201e-26	2	CSNK2A2
MORC3	1.08110522831182e-30	0.463959268714945	0.174	0.052	2.31259219388182e-26	2	MORC3
UTRN	1.14405087933654e-30	0.456923526876765	0.235	0.083	2.44723923598878e-26	2	UTRN
SH2D1B.2	1.33189080195252e-30	0.464059400041026	0.45	0.214	2.84904761445663e-26	2	SH2D1B
PPP4R2	1.79535986459156e-30	0.468896834568893	0.263	0.099	3.8404542863478e-26	2	PPP4R2
XRCC5.1	1.83685744643426e-30	0.405607812302246	0.579	0.295	3.92922176366752e-26	2	XRCC5
HSPH1.1	1.84289700522914e-30	0.439413593290078	0.34	0.144	3.94214098388566e-26	2	HSPH1
MAML2	1.92352962062016e-30	0.435962771248178	0.155	0.042	4.11462221146859e-26	2	MAML2
KLF2	2.16021593892417e-30	0.446882656157756	0.123	0.029	4.6209179149527e-26	2	KLF2
AHR	2.1669843605686e-30	0.494503719840417	0.177	0.054	4.6353962456923e-26	2	AHR
RLF	2.34104997565354e-30	0.468831242714863	0.14	0.036	5.00774000292048e-26	2	RLF
IKZF3	2.34267362190828e-30	0.367983105653212	0.637	0.324	5.01121314462401e-26	2	IKZF3
ZRANB2	2.49889721102202e-30	0.415880814181695	0.411	0.186	5.34539102409721e-26	2	ZRANB2
SPCS3	2.98860313866009e-30	0.42858862045437	0.416	0.193	6.3929209739078e-26	2	SPCS3
AFAP1L2.1	3.51001028308981e-30	0.503677129300671	0.234	0.084	7.50826299655742e-26	2	AFAP1L2
NIPBL	4.48729361227316e-30	0.460490179198007	0.285	0.113	9.59876976601352e-26	2	NIPBL
RNF19A.1	4.60415228692775e-30	0.468064221904873	0.244	0.089	9.84874215696714e-26	2	RNF19A
C16orf72	4.70836459207326e-30	0.432393855292451	0.255	0.094	1.00716626989039e-25	2	C16orf72
APBB1IP	4.83060618969048e-30	0.382911390235495	0.505	0.241	1.03331497003669e-25	2	APBB1IP
USP9X	4.91754958014311e-30	0.482541043367663	0.2	0.066	1.05191303068841e-25	2	USP9X
CD69.1	5.39194480841315e-30	-0.369387058817754	0.931	0.816	1.15339091396766e-25	2	CD69
GCC2	5.76898650495314e-30	0.392321069081108	0.405	0.18	1.23404390327453e-25	2	GCC2
SRGAP3.1	7.12564989409335e-30	0.449601819425714	0.377	0.166	1.52424776884551e-25	2	SRGAP3
TPP2	7.55950506121472e-30	0.49836482556858	0.224	0.079	1.61705372764444e-25	2	TPP2
CPEB4	7.75406407593557e-30	0.405035457132742	0.124	0.029	1.65867184648338e-25	2	CPEB4
BRD1	8.16060713795931e-30	0.418880342648877	0.105	0.022	1.74563547288088e-25	2	BRD1
UPF1	9.4480706422352e-30	0.46860673814989	0.156	0.045	2.02103679108053e-25	2	UPF1
YY1	1.11519936195561e-29	0.409124761832946	0.395	0.178	2.38552295515925e-25	2	YY1
NOTCH1	1.59801930796419e-29	0.467961613003208	0.179	0.056	3.4183231016662e-25	2	NOTCH1
SPTY2D1	2.2158098924583e-29	0.4637158464654	0.197	0.065	4.73983894095755e-25	2	SPTY2D1
NCOA7	2.5505526641753e-29	0.423365914513543	0.247	0.091	5.45588720393738e-25	2	NCOA7
PTPN22.1	2.61165687139494e-29	0.335502106144169	0.661	0.336	5.58659521360092e-25	2	PTPN22
NSA2	2.9578945804863e-29	0.384860120551726	0.579	0.294	6.32723229711825e-25	2	NSA2
KAT6A	3.14262847536648e-29	0.45102456513172	0.205	0.069	6.72239657165644e-25	2	KAT6A
DNAJA2	3.27396523139993e-29	0.444373863455419	0.315	0.131	7.00333902648759e-25	2	DNAJA2
SKIV2L2	3.411124262268e-29	0.429115776666717	0.206	0.07	7.29673590941748e-25	2	SKIV2L2
JAK1	3.4158876081885e-29	0.365756718323436	0.774	0.409	7.30692518267603e-25	2	JAK1
NAMPT.1	3.45051492949547e-29	0.458555744491988	0.258	0.099	7.38099648568376e-25	2	NAMPT
RBM25	5.04492853450398e-29	0.380618629594127	0.545	0.275	1.07916066281575e-24	2	RBM25
OTULIN	5.30117632642982e-29	0.460414084339752	0.213	0.074	1.1339746279866e-24	2	OTULIN
ARIH2	6.01747179680484e-29	0.478675881902584	0.25	0.095	1.28719739205452e-24	2	ARIH2
NLRC3	6.16667970714317e-29	0.45450604752733	0.245	0.091	1.319114456155e-24	2	NLRC3
NCL	7.18400044928869e-29	0.37880797774675	0.829	0.452	1.53672953610734e-24	2	NCL
HNRNPD	7.39159223628945e-29	0.375588337326838	0.595	0.307	1.58113549526468e-24	2	HNRNPD
BAZ1B.1	7.41354802793854e-29	0.454406496851617	0.321	0.138	1.58583205865633e-24	2	BAZ1B
DDX3X	7.73149728249664e-29	0.343038848621299	0.582	0.29	1.65384458369886e-24	2	DDX3X
RPL36AL.1	8.0812015086186e-29	-0.410655809656957	0.868	0.768	1.7286498147086e-24	2	RPL36AL
CTDNEP1	1.01016472195781e-28	0.421410384202781	0.369	0.166	2.16084335673996e-24	2	CTDNEP1
TRIP11	1.23325260282974e-28	0.451758328040875	0.187	0.061	2.63805064271311e-24	2	TRIP11
SMG1	1.27654452232361e-28	0.403752133849876	0.295	0.119	2.73065638770244e-24	2	SMG1
SENP7	1.56429408523645e-28	0.477981045085948	0.148	0.042	3.34618147772928e-24	2	SENP7
TRGC2.2	1.75980580597318e-28	-1.3838318764509	0.131	0.323	3.76440059955723e-24	2	TRGC2
IRF4.1	1.87969907056496e-28	0.486838356404191	0.206	0.071	4.02086428184551e-24	2	IRF4
TMOD3	1.99052172455557e-28	0.402220172995063	0.324	0.138	4.25792502099682e-24	2	TMOD3
LARP1	2.00605209709429e-28	0.465039666121728	0.213	0.075	4.29114604089439e-24	2	LARP1
TMF1	2.04831875160379e-28	0.413861443699122	0.3	0.124	4.38155864155566e-24	2	TMF1
EFR3A	2.06464268895471e-28	0.429816652925031	0.179	0.057	4.41647717594301e-24	2	EFR3A
ATXN7L3B	2.12255475900574e-28	0.496774872274045	0.195	0.066	4.54035688498918e-24	2	ATXN7L3B
MCM5.1	2.26074401760062e-28	0.486744267620437	0.358	0.161	4.83595752804949e-24	2	MCM5
HP1BP3.1	2.4781453731744e-28	0.413526671002382	0.466	0.232	5.30100076775736e-24	2	HP1BP3
DHX40	2.59090412004993e-28	0.433600958445738	0.108	0.024	5.5422030031988e-24	2	DHX40
MAP3K4	2.67101135279447e-28	0.389128312352447	0.116	0.027	5.71356038476265e-24	2	MAP3K4
MED13	2.77786776332065e-28	0.423677048209274	0.173	0.053	5.94213693251921e-24	2	MED13
PPP4R3B	4.13882975867964e-28	0.442537982966745	0.239	0.089	8.85337073679161e-24	2	PPP4R3B
BRD2	4.21356216758078e-28	0.368829626218744	0.481	0.236	9.01323083267206e-24	2	BRD2
PABPC4	4.36426903274249e-28	0.420142183044084	0.331	0.144	9.33560788793946e-24	2	PABPC4
[truncated: 3,193 more rows]
